# Supplementary material for: Curbing household food waste and associated climate change impacts in an ageing society
Source: Nat Commun. 2024 Oct 21;15:8806. doi: 10.1038/s41467-024-51553-w (PMC11494014; doi:10.1038/s41467-024-51553-w)
Supplement: Supplementary file 4 — Supplementary Data 1 [file 41467_2024_51553_MOESM4_ESM.xlsx]

## Sheet: Supplementary Data 1
ID	Category	NSFIE	FIES	IDEA v.3.1.0		3EID	FLSS	Margin compensation (from wholesale to retail)
				(English translation by the authors)	(Japanese original)			(ßi)
1	Grains	Rice	Rice	polished rice (including crushed rice)	seimai (saiseimaiwofukumu)	refined grains	refined grains	x
2		Bread	White bread	bread in a rectangular shape	syokupan	breads	grains
3			Other bread	sweet breads (including yeast doughnuts)	kashipan (iisuto dounattsuwofukumu)	breads	grains
4		Noodles	Non-dried "Udon"&"Soba"	Japanese-style noodles	wafuumen	noodles	grains
5			Dried "Udon"&"Soba"	Japanese-style noodles	wafuumen	noodles	grains
6			Spaghetti	Western-style noodles	youfuumen	noodles	grains
7			Chinese noodles	Chinese-style noodles	chuukamen	noodles	grains
8			Cup noodles	instant noodles	sokusekimenrui	noodles	cooked and processed food_delicatessen/processed food/others
9			Instant noodles	instant noodles	sokusekimenrui	noodles	cooked and processed food_delicatessen/processed food/others
10			Other noodles	noodles	menrui	noodles	grains
11		Other cereals	Wheat flour	wheat flour	komugiko	milling	grains
12			“Mochi”, rice-cakes	grain and flour milling products not elsewhere classified	hokanibunruisarenaiseikoku/seifunhin	refined grains	grains
13			Other flours	noodles	menrui	milling	grains
14	Fishery and seafoods	Raw fish & shellfish	Tuna fish	tunas	magurorui	sea surface fisheries, sea surface aquaculture, inland fisheries, aquaculture	seafood	x
15			Horse mackerel	horse mackerels	ajirui	sea surface fisheries, sea surface aquaculture, inland fisheries, aquaculture	seafood	x
16			Sardines	sardines	iwashirui	sea surface fisheries, sea surface aquaculture, inland fisheries, aquaculture	seafood	x
17			Bonito	bonito	katsuorui	sea surface fisheries, sea surface aquaculture, inland fisheries, aquaculture	seafood	x
18			Flounder	flatfish	kareirui	sea surface fisheries, sea surface aquaculture, inland fisheries, aquaculture	seafood	x
19			Salmon	Salmon, trout	sakerui,masurui	sea surface fisheries, sea surface aquaculture, inland fisheries, aquaculture	seafood	x
20			Mackerel	mackerel scad (any fish of genus Decapterus)	sabarui	sea surface fisheries, sea surface aquaculture, inland fisheries, aquaculture	seafood	x
21			Saury	saury	sanma	sea surface fisheries, sea surface aquaculture, inland fisheries, aquaculture	seafood	x
22			Sea bream	sea breams	tairui	sea surface fisheries, sea surface aquaculture, inland fisheries, aquaculture	seafood	x
23			Yellowtail	Yellowtails	burirui	sea surface fisheries, sea surface aquaculture, inland fisheries, aquaculture	seafood	x
24			Cuttlefish	cuttlefish	ikarui	sea surface fisheries, sea surface aquaculture, inland fisheries, aquaculture	seafood	x
25			Octopus	octopuses	takorui	sea surface fisheries, sea surface aquaculture, inland fisheries, aquaculture	seafood	x
26			Shrimps & lobsters	shrimps	ebirui	sea surface fisheries, sea surface aquaculture, inland fisheries, aquaculture	seafood	x
27			Crabs	crabs	kanirui	sea surface fisheries, sea surface aquaculture, inland fisheries, aquaculture	seafood	x
28			Other raw fish	other fishes	sonotanogyorui	sea surface fisheries, sea surface aquaculture, inland fisheries, aquaculture	seafood	x
29			“Sashimi”,mixed set	fresh fish average	sengyoheikin	sea surface fisheries, sea surface aquaculture, inland fisheries, aquaculture	seafood
30			Short-necked clams	manila clam (Ruditapes philippinarum)	asarirui	sea surface fisheries, sea surface aquaculture, inland fisheries, aquaculture	seafood	x
31			Fresh water clams	fresh water clams	sijimi	sea surface fisheries, sea surface aquaculture, inland fisheries, aquaculture	seafood	x
32			Oysters	oysters (Shellfish)	kakirui(kai)	sea surface fisheries, sea surface aquaculture, inland fisheries, aquaculture	seafood	x
33			Scallops	scallops	hotategai	sea surface fisheries, sea surface aquaculture, inland fisheries, aquaculture	seafood	x
34			Other shellfish	other shellfish	sonotanokairui	sea surface fisheries, sea surface aquaculture, inland fisheries, aquaculture	seafood	x
35		Salted & dried fish	Salted salmon	dried and salted products	enkan/enzouhin	salt, dried, and kumquat products	seafood
36			Salted pollock roe	dried and salted products	enkan/enzouhin	salt, dried, and kumquat products	seafood
37			“Shirasu-boshi”,dried young sardines	dried and salted products	enkan/enzouhin	salt, dried, and kumquat products	seafood
38			Dried horse mackerel	dried and salted products	enkan/enzouhin	salt, dried, and kumquat products	seafood
39			“Niboshi”,dried small sardines	dried and salted products	enkan/enzouhin	salt, dried, and kumquat products	seafood
40			Other salted & dried fish	dried and salted products	enkan/enzouhin	salt, dried, and kumquat products	seafood
41		Fish-paste products	“Age-kamaboko”,fried fish-paste patties	other fish paste products	sonotanosuisanneriseihin	boiled fish-paste products	cooked and processed food_delicatessen/processed food/others
42			“Chikuwa”,baked fish-paste bars	other fish paste products	sonotanosuisanneriseihin	boiled fish-paste products	cooked and processed food_delicatessen/processed food/others
43			“Kamaboko”,steamed fish-paste cakes	other fish paste products	sonotanosuisanneriseihin	boiled fish-paste products	cooked and processed food_delicatessen/processed food/others
44			Other fish-paste products	processed marine products	suisanneriseihin	boiled fish-paste products	cooked and processed food_delicatessen/processed food/others
45		Other processed fish	Bonito fillets & fish flakes, dried	other marine food products	sonotanosuisansyokuryouhin	other marine food products	cooked and processed food_delicatessen/processed food/others
46			Pickled fish	other marine food products	sonotanosuisansyokuryouhin	other marine food products	cooked and processed food_delicatessen/processed food/others
47			Fish prepared in soy sauce	other marine food products	sonotanosuisansyokuryouhin	fishery bottles and canned foods	cooked and processed food_delicatessen/processed food/others
48			Canned fish	other marine food products	sonotanosuisansyokuryouhin	fishery bottles and canned foods	cooked and processed food_delicatessen/processed food/others
49			Others	other marine food products	sonotanosuisansyokuryouhin	other marine food products	cooked and processed food_delicatessen/processed food/others
50	Meats	Raw meat	Beef	beef part meat	ushibubunniku	meat (for consumption)	(kinds of) meat	x
51			Pork	partial pork	butabubunniku	meat (for consumption)	(kinds of) meat	x
52			Chicken	broiler processed products (incl. dismantled products)	buroiraakakouhin (kaitaihinwohukumu)	meat (for consumption)	(kinds of) meat
53			Mixed ground meat	meat product	nikuseihin	meat (for consumption)	(kinds of) meat
54			Other raw meat	parts of meat other than beef and pork	ushi,butaigainobubunniku	meat (for consumption)	(kinds of) meat	x
55		Processed meat	Ham	meat product	nikuseihin	other livestock food products	(kinds of) meat
56			Sausages	meat product	nikuseihin	other livestock food products	(kinds of) meat
57			Bacon	meat product	nikuseihin	other livestock food products	(kinds of) meat
58			Other processed meat	meat product	nikuseihin	other livestock food products	(kinds of) meat
59	Dairy products	Fresh milk	Milk	milk	shorigyunyu	dairy produce	milk and dairy products
60			Powdered milk	condensed milk, powdered milk, skimmed milk powder	rennyuu,funnyuu,dassifunnyuu	dairy produce	milk and dairy products
61			Yogurt	other dairy products	sonotanonyuuseihin	dairy produce	milk and dairy products
62			Butter	butter	bataa	dairy produce	milk and dairy products
63			Cheese	cheese	chiizu	dairy produce	milk and dairy products
64			Other dairy products	other dairy products	sonotanonyuuseihin	dairy produce	milk and dairy products
65		Eggs	Eggs	hens egg	keiran	hens egg	roe	x
66	Vegetables	Fresh vegetables	Cabbage	cabbage	kyabetsu	vegetable	vegetables	x
67			Spinach	spinach	hourensou	vegetable	vegetables_green & yellow vegetables	x
68			Chinese cabbage	chinese cabbage	hakusai	vegetable	vegetables	x
69			Welsh onions	other leafy greens	sonotanoyoukeisairui	vegetable	vegetables_green & yellow vegetables	x
70			Lettuce	lettuce	retasu	vegetable	vegetables	x
71			Broccoli	other leafy greens	sonotanoyoukeisairui	vegetable	vegetables_green & yellow vegetables	x
72			Bean sprouts	other legumes	sonotanomamerui	vegetable	vegetables	x
73			Other leafy vegetables	other leafy greens	sonotanoyoukeisairui	vegetable	vegetables	x
74			Sweet potatoes	sweet potato	kansyo	vegetable	Vegetables_potatoes	x
75			White potatoes	potato (Solanum tuberosum)	bareisyo	vegetable	Vegetables_potatoes	x
76			Taros	other potatoes	sonotanoimorui	vegetable	Vegetables_potatoes	x
77			Radishes	radishes	daikon	vegetable	vegetables	x
78			Carrots	carrots	ninjin	vegetable	vegetables_green & yellow vegetables	x
79			Burdocks	other root vegetables	sonotanokonsairui	vegetable	vegetables	x
80			Onions	onions	tamanegi	vegetable	vegetables	x
81			Lotus roots	other root vegetables	sonotanokonsairui	vegetable	vegetables	x
82			Bamboo shoots	other root vegetables	sonotanokonsairui	vegetable	vegetables	x
83			Other root vegetables	other root vegetables	sonotanokonsairui	vegetable	vegetables	x
84			String beans	other fruits and vegetables	sonotanokasairui	vegetable	vegetables_green & yellow vegetables	x
85			Pumpkins	other fruits and vegetables	sonotanokasairui	vegetable	vegetables_green & yellow vegetables	x
86			Cucumbers	cucumbers, mixed open field and institutional	kyuuri,rojisaibaitoshisetsusaibainokongou	vegetable	vegetables	x
87			Eggplants	eggplant, mixed open field and institutional cultivation	nasu,rojisaibaitoshisetsusaibainokongou	vegetable	vegetables	x
88			Tomatoes	tomatoes, mixed open field and institutional cultivation	tomato,rojisaibaitoshisetsusaibainokongou	vegetable	vegetables_green & yellow vegetables	x
89			Green peppers	green peppers, mixed outdoor and institutional cultivation	piiman,rojisaibaitoshisetsusaibainokongou	pulse (edible seeds of various leguminous crops)	vegetables_green & yellow vegetables	x
90			“Shiitake”,Japanese mushrooms,fresh	shiitake mushroom, artificial cultivation	shiitake,jinkousaibai	special forest products (including hunting)	mushrooms	x
91			Other mushrooms	mushrooms, artificial cultivation	kinoko,jinkousaibai	special forest products (including hunting)	mushrooms	x
92			Others	other fruits and vegetables	sonotanokasairui	pulse (edible seeds of various leguminous crops)	vegetables	x
93		Dried vegetables & seaweeds	Beans	beans	mamerui	pulse (edible seeds of various leguminous crops)	pulse (edible seeds of various leguminous crops)	x
94			“Siitake”,Japanese mushrooms,dried	canned vegetables, canned fruits, preserved agricultural products (excluding pickled vegetables)	yasaikanzume,kajitsukanzume,nousanhozonsyokuryouhin(yasaitsukemonowonozoku)	agricultural preserved food products	mushrooms	x
95			Dried laver	processed seaweed products	kaisoukakouhin	salt, dried, and kumquat products	fresh seaweeds	x
96			“Wakame”,seaweed	wakame (species of edible brown seaweed, Undaria pinnatifida)	wakamerui	other marine food products	fresh seaweeds	x
97			Dried tangle	kelpids	konburui	other marine food products	fresh seaweeds	x
98			Other dried vegetables & seaweeds	processed seaweed products	kaisoukakouhin	other marine food products	fresh seaweeds	x
99		Soybean products	Bean curd	tofu, shimidofu, deep-fried tofu	tofu, shimidofu, aburaagerui	other groceries	processed prepared foods
100			Fried bean curd	tofu, shimidofu, deep-fried tofu	tofu, shimidofu, aburaagerui	other groceries	processed prepared foods
101			“Natto”,fermented soybeans	other manufactured food products	sonotanoseizousyokuryouhin	other groceries	processed prepared foods
102			Other soybean products	other manufactured food products	sonotanoseizousyokuryouhin	other groceries	processed prepared foods
103		Other processed vegetables & seaweeds	“Konnyaku”,devil's-tongue jelly	other manufactured food products	sonotanoseizousyokuryouhin	other groceries	processed prepared foods
104			“Umeboshi”,pickled plums	vegetable pickles (including fruit pickles)	yasaitsukemono(kajitsutsukemonowofukumu)	agricultural preserved food products	processed prepared foods
105			Pickled radishes	vegetable pickles (including fruit pickles)	yasaitsukemono(kajitsutsukemonowofukumu)	agricultural preserved food products	processed prepared foods
106			Pickled chinese cabbage	vegetable pickles (including fruit pickles)	yasaitsukemono(kajitsutsukemonowofukumu)	agricultural preserved food products	processed prepared foods
107			Other pickled vegetables	vegetable pickles (including fruit pickles)	yasaitsukemono(kajitsutsukemonowofukumu)	agricultural preserved food products	processed prepared foods
108			Tangle prepared in soy sauce	other marine food products	sonotanosuisansyokuryouhin	agricultural preserved food products	processed prepared foods
109			Other vegetables & seaweeds prepared in soy sauce	canned vegetables, canned fruits, preserved agricultural foodstuffs (excluding pickled vegetables)	yasaikanzume,kajitsukanzume,nousanhozonsyokuryouhin(yasaitsukemonowonozoku)	agricultural preserved food products	processed prepared foods
110			Others	canned vegetables, canned fruits, preserved agricultural foodstuffs (excluding pickled vegetables)	yasaikanzume,kajitsukanzume,nousanhozonsyokuryouhin(yasaitsukemonowonozoku)	agricultural preserved food products	processed prepared foods
111	Fruits	Fresh fruits	Apples	apple	ringo	fruit	fruits	x
112			Mandarin oranges	mandarin orange	mikan	fruit	fruits	x
113			Grapefruits	other citrus fruits	sonotanokankitsuruikajitsu	fruit	fruits	x
114			Oranges	navel orange	neiburuorenji	fruit	fruits	x
115			Other citrus fruits	other citrus fruits	sonotanokankitsuruikajitsu	fruit	fruits	x
116			Pears	apple pear	nihonnashi	fruit	fruits	x
117			Grapes	grape	budou	fruit	fruits	x
118			Persimmons	Japanese persimmon (Diospyros kaki)	kaki(kajitsu)	fruit	fruits	x
119			Peaches	peach	momo	fruit	fruits	x
120			Watermelons	watermelon, mixture of open field and institutional cultivation	suika,rojisaibaitoshisetsusaibainokongou	fruit	fruits	x
121			Melons	melon, facility cultivation	meron,sisetsusaibai	fruit	fruits	x
122			Strawberries	strawberry, facility cultivation	itigo,sisetsusaibai	fruit	fruits	x
123			Bananas	other tropical fruits	sonotanonettaisankajitsu	fruit	fruits	x
124			Kiwi fruits	kiwi fruit	kiuifuruutsu	fruit	fruits	x
125			Other fruits	other Fruits	sonotanokajitsu	fruit	fruits	x
126		Processed fruits	Processed fruits	canned fruits (including jars and bottles)	kajitsukanzume(binzume,tubozumewofukumu)	agricultural preserved food products	cooked processed food_canned and bottled
127	Oils and seasonings	Oils & fats	Edible oil	vegetable fats	syokubutsuyushi	animal and vegetable fats	oils and fats
128			Margarine	margarine	maagarin	animal and vegetable fats	oils and fats
129		Seasonings	Salt	table salt（including refined salt)	syokutakuen(seiseienwofukumu)	seasoning	seasonings
130			Soy sauce	shoyu	syouyu	seasoning	seasonings
131			“Miso”, soybean paste	miso	miso	seasoning	seasonings
132			Sugar	refined sugar	seiseitou	seasoning	seasonings
133			Vinegar	vinegar	syokusu	seasoning	seasonings
134			Worcester sauce	other sauces	sonotanosousurui	seasoning	seasonings
135			Tomato ketchup	other sauces	sonotanosousurui	seasoning	seasonings
136			Mayonnaise & mayonnaise seasoning	mayonnaise	mayoneizu	seasoning	seasonings
137			Dressing	other seasonings	sonotanochoumiryou	seasoning	seasonings
138			Jam	canned fruits (including jars and bottles)	kajitsukanzume(binzume,tubozumewofukumu)	seasoning	seasonings
139			Instant curry mix	roux (mixture of butter and flour used to make sauces)	ruurui	seasoning	seasonings
140			Instant dried soup	other seasonings	sonotanochoumiryou	seasoning	seasonings
141			Flavour seasonings	other seasonings	sonotanochoumiryou	seasoning	seasonings
142			“Furikake”,granular flavour seasonings	other seasonings	sonotanochoumiryou	seasoning	seasonings
143			“Tsuyu”& “Tare”, liquid seasonings	other seasonings	sonotanochoumiryou	seasoning	seasonings
144			Other seasonings	other seasonings	sonotanochoumiryou	seasoning	seasonings
145	Confectionary	Cakes & candies	“Yokan”, sweet bean jelly	Japanese fresh confections	wanamagashi	confectioneries	confectioneries
146			“Manju”, bean-jam cakes	Japanese fresh confections	wanamagashi	confectioneries	confectioneries
147			Other fresh Japanese cakes	Japanese fresh confections	wanamagashi	confectioneries	confectioneries
148			“Kasutera”,sponge cakes	western confectionery	younamagashi	confectioneries	confectioneries
149			Cakes	western confectionery	younamagashi	confectioneries	confectioneries
150			Jelly	western confectionery	younamagashi	confectioneries	confectioneries
151			Pudding	western confectionery	younamagashi	confectioneries	confectioneries
152			Other fresh cakes	western confectionery	younamagashi	confectioneries	confectioneries
153			“Senbei”, Japanese crackers	rice cracker	beika	confectioneries	confectioneries
154			Biscuits	cookies, dried confections	bisukettorui,higashi	confectioneries	confectioneries
155			Fried & salted snack crackers	cookies, dried confections	bisukettorui,higashi	confectioneries	confectioneries
156			Candies	candy	amegashi	confectioneries	confectioneries
157			Chocolate	chocolates	chokoreitorui	confectioneries	confectioneries
158			Chocolate snacks	chocolates	chokoreitorui	confectioneries	confectioneries
159			Ice cream & ice sherbet	ice cream	aisukuriimu	confectioneries	confectioneries
160			Other cakes & candies	confectionery not elsewhere classified	hokanibunruisarenaikasi	confectioneries	confectioneries
161	Ready meals	Cooked food with rice, bread or noodles	Packed lunch	sushi, bento, onigiri	sushi,bentou,onigiri	souzai, sushi, bento	cooked processed food_Gohan
162			“Sushi”, packed	sushi, bento, onigiri	sushi,bentou,onigiri	souzai, sushi, bento	cooked processed food_Gohan
163			“Onigiri” & others	sushi, bento, onigiri	sushi,bentou,onigiri	souzai, sushi, bento	cooked processed food_Gohan
164			Bread like sandwiches put cooked food between bread	cooked bread, sandwiches	chouripan,sandoitti	breads	cooked processed food_Gohan
165			Other cooked food with rice,bread or noodles	retort pack	retorutosyokuhin	souzai, sushi, bento	cooked and processed food_delicatessen/processed food/others
166		Other cooked food	“Kabayaki”, broiled eels	side dish	souzai	souzai, sushi, bento	cooked and processed food_delicatessen/processed food/others
167			Salad	side dish	souzai	souzai, sushi, bento	cooked and processed food_delicatessen/processed food/others
168			Croquettes	side dish	souzai	souzai, sushi, bento	cooked and processed food_delicatessen/processed food/others
169			Cutlets	side dish	souzai	souzai, sushi, bento	cooked and processed food_delicatessen/processed food/others
170			Fried food	side dish	souzai	souzai, sushi, bento	cooked and processed food_delicatessen/processed food/others
171			Shao-mais	side dish	souzai	souzai, sushi, bento	cooked and processed food_delicatessen/processed food/others
172			Jiao-zi	side dish	souzai	souzai, sushi, bento	cooked and processed food_delicatessen/processed food/others
173			“Yakitori”, grilled chickens	side dish	souzai	souzai, sushi, bento	cooked and processed food_delicatessen/processed food/others
174			Hamburg steak	side dish	souzai	souzai, sushi, bento	cooked and processed food_delicatessen/processed food/others
175			Frozen food	frozen prepared foods	reitouchourisyokuhin	frozen prepared foods	processed food_frozen products
176			Food stuff for cooking	side dish	souzai	souzai, sushi, bento	cooked and processed food_delicatessen/processed food/others
177			Others	side dish	souzai	souzai, sushi, bento	cooked and processed food_delicatessen/processed food/others
178	Soft drink	Tea	Green tea	green tea production, Finishing tea	ryokuchanoseizou,siagecha	tea & coffee	beverages
179			Black tea	tea production, Finishing tea	kouchanoseizou,siagecha	tea & coffee	beverages
180			Other tea leaves	coarse, low-grade tea	aracha	tea & coffee	beverages
181			Tea beverages	tea Beverages	chakeiinryou	tea & coffee	beverages
182		Coffee & cocoa	Coffee	coffee	kouhii	tea & coffee	beverages
183			Coffee beverages	coffee drinks (including those with milk)	kouhiiinryou	tea & coffee	beverages
184			Cocoa & cocoa beverages	chocolates	chokoreitorui	tea & coffee	beverages
185		Other beverages	Fruits & vegetable Juice	juice	juusu	soft drink	beverages
186			Carbonated beverages	carbonated drinks	tansaninryou	soft drink	beverages
187			Fermented lactic beverages	lactic beverages, lactic acid beverages	nyuuinryou,nyuusankininryou	soft drink	beverages
188			Lactic beverages	lactic beverages, lactic acid beverages	nyuuinryou,nyuusankininryou	soft drink	beverages
189			Mineral Water	mineral water	mineraruwoutaa	soft drink	beverages
190			Others	other soft drinks	sonotanoseiryouinryou	soft drink	beverages
191	Alcohols	Alcoholic beverages	“Sake”	Sake (including muddy sake)	seisyu(dakusyuwofukumu)	refined sake	beverages
192			“Shochu”, distilled spirits	shochu (Japanese liquor similar to vodka)	syoutyuu	other alcoholic beverages	beverages
193			Beer	beer	biiru	beers	beverages
194			Whisky	whisky	uisukii	whiskies	beverages
195			Wine	cider	kajitsusyu	other alcoholic beverages	beverages
196			Low-malt beer & beer-flavored alcoholic beverages	low-malt beer	happousyu	beers	beverages
197			Other alcoholic beverages	other spirits and mixtures	sonotanojouryuusyu,konseisyu	other alcoholic beverages	beverages
