# Supplementary material for: Curbing household food waste and associated climate change impacts in an ageing society
Source: Nat Commun. 2024 Oct 21;15:8806. doi: 10.1038/s41467-024-51553-w (PMC11494014; doi:10.1038/s41467-024-51553-w)
Supplement: Supplementary file 5 — Supplementary Data 2 [file 41467_2024_51553_MOESM5_ESM.xlsx]

## Sheet: Supplementary Data 2
(a) FW ratio change						(b) Inedible ratio change
			95%CI						95%CI
		Mean	Lower bound	Upper bound				Mean	Lower bound	Upper bound
1	Rice	1	0.993967	1.00603		1	Rice	1	0.999264	1.00074
2	Bread	1	0.993612	1.00639		2	Bread	1	0.999264	1.00074
3	Other bread	1	0.993594	1.00641		3	Other bread	1	0.999264	1.00074
4	Fresh udon noodles and soba noodles	1	0.993616	1.00638		4	Fresh udon noodles and soba noodles	1	0.999264	1.00074
5	Dried udon and soba	1	0.993611	1.00639		5	Dried udon and soba	1	0.999264	1.00074
6	Spaghetti	1	0.993564	1.00644		6	Spaghetti	1	0.999264	1.00074
7	Chinese noodles	1	0.993585	1.00642		7	Chinese noodles	1	0.999264	1.00074
8	Cup noodles	1	0.98928	1.01072		8	Cup noodles	1	0.999264	1.00074
9	Instant noodles	1	0.989354	1.01065		9	Instant noodles	1	0.999264	1.00074
10	Other noodles	1	0.993629	1.00637		10	Other noodles	1	0.999264	1.00074
11	Wheat flour	1	0.993707	1.00629		11	Wheat flour	1	0.999264	1.00074
12	Glutinous rice cake	1	0.993514	1.00649		12	Glutinous rice cake	1	0.999264	1.00074
13	Other grains	1	0.993691	1.00631		13	Other grains	1	0.999264	1.00074
14	Tuna	1	0.990096	1.0099		14	Tuna	1	0.999264	1.00074
15	Aji	1	0.990376	1.00962		15	Aji	1	0.986881	1.01312
16	Sardines	1	0.990061	1.00994		16	Sardines	1	0.986906	1.01309
17	Bonito	1	0.990164	1.00984		17	Bonito	1	0.998378	1.00162
18	Karei	1	0.990454	1.00955		18	Karei	1	0.994787	1.00521
19	Salmon	1	0.990456	1.00954		19	Salmon	1	0.989645	1.01036
20	Mackerel	1	0.990389	1.00961		20	Mackerel	1	0.995279	1.00472
21	Chub mackerel	1	0.990193	1.00981		21	Chub mackerel	1	0.992406	1.00759
22	Sea bream	1	0.990453	1.00955		22	Sea bream	1	0.985059	1.01494
23	Yellowtail	1	0.990206	1.00979		23	Yellowtail	1	0.999264	1.00074
24	Squid	1	0.990387	1.00961		24	Squid	1	0.992353	1.00765
25	Octopus	1	0.990257	1.00974		25	Octopus	1	0.9971	1.0029
26	Shrimp	1	0.990454	1.00955		26	Shrimp	1	0.983016	1.01698
27	Crab	1	0.990423	1.00958		27	Crab	1	0.992787	1.00721
28	Other Fresh Fish	1	0.990027	1.00997		28	Other Fresh Fish	1	0.973557	1.02644
29	Sashimi Assortment	1	0.990185	1.00982		29	Sashimi Assortment	1	0.999264	1.00074
30	Scallion	1	0.990351	1.00965		30	Scallion	1	0.999264	1.00074
31	Shijimi Clam	1	0.99003	1.00997		31	Shijimi Clam	1	0.999264	1.00074
32	Oysters	1	0.990059	1.00994		32	Oysters	1	0.999264	1.00074
33	Scallops	1	0.990167	1.00983		33	Scallops	1	0.98808	1.01192
34	Other Shellfish	1	0.989896	1.0101		34	Other Shellfish	1	0.973823	1.02618
35	Salted Salmon	1	0.990063	1.00994		35	Salted Salmon	1	0.993716	1.00628
36	Cod roe	1	0.990405	1.00959		36	Cod roe	1	0.999264	1.00074
37	Dried Shirasu	1	0.990192	1.00981		37	Dried Shirasu	1	0.999264	1.00074
38	Dried horse mackerel	1	0.990485	1.00951		38	Dried horse mackerel	1	0.998502	1.0015
39	Dried sardine	1	0.990239	1.00976		39	Dried sardine	1	0.999264	1.00074
40	Other salted and dried seafood	1	0.990197	1.0098		40	Other salted and dried seafood	1	0.988019	1.01198
41	Deep-fried fish paste	1	0.989172	1.01083		41	Deep-fried fish paste	1	0.999264	1.00074
42	Chikuwa	1	0.98899	1.01101		42	Chikuwa	1	0.999264	1.00074
43	Kamaboko	1	0.988862	1.01114		43	Kamaboko	1	0.999264	1.00074
44	Other fish paste products	1	0.989028	1.01097		44	Other fish paste products	1	0.999264	1.00074
45	Bonito flakes and shavings	1	0.989061	1.01094		45	Bonito flakes and shavings	1	0.999264	1.00074
46	Pickled Seafood	1	0.988993	1.01101		46	Pickled Seafood	1	0.999264	1.00074
47	Suteed and simmered fish and shellfish	1	0.988982	1.01102		47	Suteed and simmered fish and shellfish	1	0.976069	1.02393
48	Canned Seafood	1	0.989531	1.01047		48	Canned Seafood	1	0.999264	1.00074
49	Other processed seafood products	1	0.989127	1.01087		49	Other processed seafood products	1	0.989637	1.01036
50	Beef	1	0.984	1.016		50	Beef	1	0.999264	1.00074
51	Pork	1	0.984098	1.0159		51	Pork	1	0.999264	1.00074
52	Pourtly	1	0.983752	1.01625		52	Pourtly	1	0.990973	1.00903
53	Ground beef	1	0.983843	1.01616		53	Ground beef	1	0.999264	1.00074
54	Other fresh meat	1	0.984022	1.01598		54	Other fresh meat	1	0.984938	1.01506
55	Ham	1	0.98422	1.01578		55	Ham	1	0.999264	1.00074
56	Sausage	1	0.984316	1.01568		56	Sausage	1	0.999264	1.00074
57	Bacon	1	0.9839	1.0161		57	Bacon	1	0.999264	1.00074
58	Other processed meat	1	0.984136	1.01586		58	Other processed meat	1	0.999264	1.00074
59	Milk	1	0.985064	1.01494		59	Milk	1	0.999264	1.00074
60	Milk powder	1	0.984328	1.01567		60	Milk powder	1	0.999264	1.00074
61	Yogurt	1	0.984688	1.01531		61	Yogurt	1	0.999264	1.00074
62	Butter	1	0.984142	1.01586		62	Butter	1	0.999264	1.00074
63	Cheese	1	0.984561	1.01544		63	Cheese	1	0.999264	1.00074
64	Other dairy products	1	0.984919	1.01508		64	Other dairy products	1	0.999264	1.00074
65	Eggs	1	0.985807	1.01419		65	Eggs	1	0.999264	1.00074
66	Cabbage	1	0.993754	1.00625		66	Cabbage	1	0.998764	1.00124
67	Spinach	1	0.991946	1.00805		67	Spinach	1	0.999264	1.00074
68	Chinese cabbage	1	0.993531	1.00647		68	Chinese cabbage	1	0.999264	1.00074
69	Green onion	1	0.99192	1.00808		69	Green onion	1	0.992502	1.0075
70	Lettuce	1	0.993573	1.00643		70	Lettuce	1	0.998281	1.00172
71	Broccoli	1	0.99215	1.00785		71	Broccoli	1	0.988537	1.01146
72	Bean sprouts	1	0.993478	1.00652		72	Bean sprouts	1	0.998948	1.00105
73	Other leafy greens	1	0.993652	1.00635		73	Other leafy greens	1	0.979066	1.02093
74	Sweet potatoes	1	0.992636	1.00736		74	Sweet potatoes	1	0.997347	1.00265
75	Potatoes	1	0.992812	1.00719		75	Potatoes	1	0.998955	1.00104
76	Taro (Arachis hypogaea)	1	0.992674	1.00733		76	Taro (Arachis hypogaea)	1	0.9977	1.0023
77	Daikon	1	0.99367	1.00633		77	Daikon	1	0.99674	1.00326
78	Carrots	1	0.992237	1.00776		78	Carrots	1	0.996555	1.00344
79	Burdock	1	0.993468	1.00653		79	Burdock	1	0.999264	1.00074
80	Onion	1	0.9938	1.0062		80	Onion	1	0.99842	1.00158
81	Lotus root	1	0.993386	1.00661		81	Lotus root	1	0.999264	1.00074
82	Bamboo shoots	1	0.99351	1.00649		82	Bamboo shoots	1	0.98804	1.01196
83	Other root vegetables	1	0.993641	1.00636		83	Other root vegetables	1	0.9863	1.0137
84	Peas	1	0.991896	1.0081		84	Peas	1	0.989493	1.01051
85	Pumpkin	1	0.992007	1.00799		85	Pumpkin	1	0.994435	1.00557
86	Cucumber	1	0.993651	1.00635		86	Cucumber	1	0.999264	1.00074
87	Eggplant	1	0.993563	1.00644		87	Eggplant	1	0.995355	1.00465
88	Tomatoes	1	0.992287	1.00771		88	Tomatoes	1	0.999247	1.00075
89	Green bell pepper	1	0.992048	1.00795		89	Green bell pepper	1	0.998766	1.00123
90	Fresh shiitake mushroom	1	0.992823	1.00718		90	Fresh shiitake mushroom	1	0.999264	1.00074
91	Other mushrooms	1	0.992939	1.00706		91	Other mushrooms	1	0.996022	1.00398
92	Other vegetables	1	0.993561	1.00644		92	Other vegetables	1	0.984406	1.01559
93	Beans	1	1	1		93	Beans	1	1	1
94	Dried shiitake mushrooms	1	0.992638	1.00736		94	Dried shiitake mushrooms	1	0.999264	1.00074
95	Dried laver	1	1	1		95	Dried laver	1	1	1
96	Seaweed	1	1	1		96	Seaweed	1	1	1
97	Kelp	1	1	1		97	Kelp	1	1	1
98	Other dried food/seaweed	1	1	1		98	Other dried food/seaweed	1	1	1
99	Tofu	1	0.990547	1.00945		99	Tofu	1	0.999264	1.00074
100	Fried bean curd/gamomodoki	1	0.990142	1.00986		100	Fried bean curd/gamomodoki	1	0.999264	1.00074
101	Natto (fermented soybeans)	1	0.990129	1.00987		101	Natto (fermented soybeans)	1	0.999264	1.00074
102	Other soybean products	1	0.990405	1.00959		102	Other soybean products	1	0.999264	1.00074
103	Konnyaku	1	0.990174	1.00983		103	Konnyaku	1	0.999264	1.00074
104	Dried plum	1	0.990179	1.00982		104	Dried plum	1	0.99763	1.00237
105	Daikon pickles	1	0.990224	1.00978		105	Daikon pickles	1	0.999264	1.00074
106	Pickled chinese cabbage	1	0.990333	1.00967		106	Pickled chinese cabbage	1	0.999264	1.00074
107	Other pickled vegetables	1	0.990383	1.00962		107	Other pickled vegetables	1	0.999264	1.00074
108	Kelp tsukudani	1	0.990253	1.00975		108	Kelp tsukudani	1	0.999264	1.00074
109	Other vegetables/seaweed tsukudani	1	0.990319	1.00968		109	Other vegetables/seaweed tsukudani	1	0.999264	1.00074
110	Other processed vegetables and seaweeds	1	0.990341	1.00966		110	Other processed vegetables and seaweeds	1	0.999264	1.00074
111	Apples	1	0.993235	1.00676		111	Apples	1	0.998454	1.00155
112	Tangerine	1	0.993098	1.0069		112	Tangerine	1	0.998646	1.00135
113	Grapefruit	1	0.992906	1.00709		113	Grapefruit	1	0.999264	1.00074
114	Oranges	1	0.993042	1.00696		114	Oranges	1	0.995258	1.00474
115	Other citrus fruits	1	0.993079	1.00692		115	Other citrus fruits	1	0.986499	1.0135
116	Pears	1	0.992953	1.00705		116	Pears	1	0.999264	1.00074
117	Grapes	1	0.993104	1.0069		117	Grapes	1	0.999264	1.00074
118	Persimmons	1	0.993063	1.00694		118	Persimmons	1	0.999264	1.00074
119	Peaches	1	0.992858	1.00714		119	Peaches	1	0.999264	1.00074
120	Watermelon	1	0.992931	1.00707		120	Watermelon	1	0.999264	1.00074
121	Melon	1	0.993164	1.00684		121	Melon	1	0.998166	1.00183
122	Strawberry	1	0.993111	1.00689		122	Strawberry	1	0.999264	1.00074
123	Bananas	1	0.993098	1.0069		123	Bananas	1	0.999264	1.00074
124	Kiwi fruit	1	0.99303	1.00697		124	Kiwi fruit	1	0.998705	1.0013
125	Other fruits	1	0.993011	1.00699		125	Other fruits	1	0.980808	1.01919
126	Processed fruits	1	0.964736	1.03526		126	Processed fruits	1	1	1
127	Edible oil	1	0.96366	1.03634		127	Edible oil	1	1	1
128	Margarine	1	0.963869	1.03613		128	Margarine	1	1	1
129	Salt	1	0.994304	1.0057		129	Salt	1	0.999264	1.00074
130	Soy sauce	1	0.994314	1.00569		130	Soy sauce	1	0.999264	1.00074
131	Miso	1	0.994362	1.00564		131	Miso	1	0.999264	1.00074
132	Sugar	1	0.994485	1.00551		132	Sugar	1	0.999264	1.00074
133	Vinegar	1	0.994278	1.00572		133	Vinegar	1	0.999264	1.00074
134	Sauce	1	0.994299	1.0057		134	Sauce	1	0.999264	1.00074
135	Ketchup	1	0.994111	1.00589		135	Ketchup	1	0.999264	1.00074
136	Mayonnaise, mayonnaise-like seasoning	1	0.994352	1.00565		136	Mayonnaise, mayonnaise-like seasoning	1	0.999264	1.00074
137	Dressings	1	0.994201	1.0058		137	Dressings	1	0.999264	1.00074
138	Jams	1	0.994204	1.0058		138	Jams	1	0.999264	1.00074
139	Carré Roux	1	0.994299	1.0057		139	Carré Roux	1	0.999264	1.00074
140	Dried soups	1	0.994345	1.00566		140	Dried soups	1	0.999264	1.00074
141	Flavored seasonings	1	0.994433	1.00557		141	Flavored seasonings	1	0.999264	1.00074
142	Sprinkles	1	0.994331	1.00567		142	Sprinkles	1	0.999264	1.00074
143	Soups and sauces	1	0.994427	1.00557		143	Soups and sauces	1	0.999264	1.00074
144	Other seasonings	1	0.994329	1.00567		144	Other seasonings	1	0.999264	1.00074
145	Yokan (sweet bean jelly)	1	0.965006	1.03499		145	Yokan (sweet bean jelly)	1	0.999264	1.00074
146	Manjuu	1	0.964621	1.03538		146	Manjuu	1	0.999264	1.00074
147	Other Japanese fresh sweets	1	0.965475	1.03452		147	Other Japanese fresh sweets	1	0.999264	1.00074
148	Castella	1	0.964681	1.03532		148	Castella	1	0.999264	1.00074
149	Cakes	1	0.964478	1.03552		149	Cakes	1	0.999264	1.00074
150	Jellies	1	0.963995	1.036		150	Jellies	1	0.999264	1.00074
151	Puddings	1	0.965917	1.03408		151	Puddings	1	0.999264	1.00074
152	Other western fresh confectionery	1	0.962981	1.03702		152	Other western fresh confectionery	1	0.999264	1.00074
153	Senbei (rice crackers)	1	0.964193	1.03581		153	Senbei (rice crackers)	1	0.999264	1.00074
154	Cookies	1	0.965311	1.03469		154	Cookies	1	0.999264	1.00074
155	Snacks	1	0.96366	1.03634		155	Snacks	1	0.999264	1.00074
156	Candy	1	0.96315	1.03685		156	Candy	1	0.999264	1.00074
157	Chocolate	1	0.965763	1.03424		157	Chocolate	1	0.999264	1.00074
158	Chocolate confectionery	1	0.963826	1.03617		158	Chocolate confectionery	1	0.999264	1.00074
159	Ice cream and sherbet	1	0.964633	1.03537		159	Ice cream and sherbet	1	0.999264	1.00074
160	Other confectionery	1	0.964738	1.03526		160	Other confectionery	1	0.999264	1.00074
161	Lunch box	1	0.977996	1.022		161	Lunch box	1	0.999264	1.00074
162	Sushi (Bento)	1	0.978054	1.02195		162	Sushi (Bento)	1	0.999264	1.00074
163	Onigiri/Others	1	0.978014	1.02199		163	Onigiri/Others	1	0.999264	1.00074
164	Cooked bread	1	0.972082	1.02792		164	Cooked bread	1	0.999264	1.00074
165	Other staple foods	1	0.989195	1.0108		165	Other staple foods	1	0.999264	1.00074
166	Grilled eel	1	0.989231	1.01077		166	Grilled eel	1	0.999264	1.00074
167	Salad	1	0.988868	1.01113		167	Salad	1	0.999264	1.00074
168	Croquettes	1	0.988906	1.01109		168	Croquettes	1	0.999264	1.00074
169	Katsulets	1	0.989331	1.01067		169	Katsulets	1	0.999264	1.00074
170	Tempura/Fried food	1	0.98914	1.01086		170	Tempura/Fried food	1	0.999264	1.00074
171	Shumai	1	0.989308	1.01069		171	Shumai	1	0.999264	1.00074
172	Gyoza	1	0.989089	1.01091		172	Gyoza	1	0.999264	1.00074
173	Yakitori	1	0.988793	1.01121		173	Yakitori	1	0.999264	1.00074
174	Hamburger steak	1	0.989232	1.01077		174	Hamburger steak	1	0.999264	1.00074
175	Frozen cooked foods	1	0.964545	1.03546		175	Frozen cooked foods	1	0.999264	1.00074
176	Ingredient sets for ready meals	1	0.989132	1.01087		176	Ingredient sets for ready meals	1	0.999264	1.00074
177	Other cooked foods	1	0.989425	1.01057		177	Other cooked foods	1	0.999264	1.00074
178	Green Tea	1	0.974146	1.02585		178	Green Tea	1	0.999264	1.00074
179	Black Tea	1	0.975454	1.02455		179	Black Tea	1	0.999264	1.00074
180	Other Teas	1	0.974854	1.02515		180	Other Teas	1	0.999264	1.00074
181	Tea Beverages	1	0.974367	1.02563		181	Tea Beverages	1	0.999264	1.00074
182	Coffee	1	0.973913	1.02609		182	Coffee	1	0.999264	1.00074
183	Coffee Beverages	1	0.974453	1.02555		183	Coffee Beverages	1	0.999264	1.00074
184	Cocoa and cocoa beverages	1	0.974244	1.02576		184	Cocoa and cocoa beverages	1	0.999264	1.00074
185	Fruit/vegetable juice	1	0.973814	1.02619		185	Fruit/vegetable juice	1	0.999264	1.00074
186	Carbonated Soft Drinks	1	0.97443	1.02557		186	Carbonated Soft Drinks	1	0.999264	1.00074
187	Lactic acid beverages	1	0.973858	1.02614		187	Lactic acid beverages	1	0.999264	1.00074
188	Lactic Beverages	1	0.973573	1.02643		188	Lactic Beverages	1	0.999264	1.00074
189	Mineral water	1	0.973918	1.02608		189	Mineral water	1	0.999264	1.00074
190	Other beverages	1	0.974536	1.02546		190	Other beverages	1	0.999264	1.00074
191	Japanese sake	1	0.974859	1.02514		191	Japanese sake	1	0.999264	1.00074
192	Shochu	1	0.973587	1.02641		192	Shochu	1	0.999264	1.00074
193	Beer	1	0.974315	1.02568		193	Beer	1	0.999264	1.00074
194	Whiskey	1	0.974533	1.02547		194	Whiskey	1	0.999264	1.00074
195	Wine	1	0.973955	1.02604		195	Wine	1	0.999264	1.00074
196	Beer-like alcoholic beverages	1	0.973836	1.02616		196	Beer-like alcoholic beverages	1	0.999264	1.00074
197	Other liqueurs	1	0.974853	1.02515		197	Other liqueurs	1	0.999264	1.00074
