# Supplementary material for: Curbing household food waste and associated climate change impacts in an ageing society
Source: Nat Commun. 2024 Oct 21;15:8806. doi: 10.1038/s41467-024-51553-w (PMC11494014; doi:10.1038/s41467-024-51553-w)
Supplement: Supplementary file 7 — Source Data [file 41467_2024_51553_MOESM7_ESM.xlsx]

## Sheet: Note
Curbing household food waste and associated climate change impacts in an ageing society
Yosuke Shigetomi*, Asuka Ishigami, Yin Long, Andrew Chapman
*Corresponding author: Faculty of Science and Engineering, Ritsumeikan University, 1-1-1 NojiHigashi, Kusatsu, Shiga 525-8577, Japan +81-77-561-3989, y-shig@fc.ritsumei.ac.jp
Descriptions of each sheet
Sheet name	Description	Note
Source Data 1	Dataset used for the analysis of FW and FWGHG except the lifecycle GHG impact inventory on the IDEA	The IDEA inventory is prohibited to disseminate.
Source Data 2	Mean annual consumption expenditure for six brackets of age of the household head (base year)
Source Data 3	The number of households and average household size for six age brackets (base year)
Source Data 4	Total food waste (FW) for 197 food commodities in 2015	Source data for Figure 1
Source Data 5	Per-capita FW and FWGHG by 11 agregate sectors and three kinds of waste	Source data for Figure 2
Source Data 6	FW and FWGHG in 2015 according to 28 food items within 11 categories	Source data for Figure 3
Source Data 7	Projections of total FW and FWGHG by age bracket from 2015 to 2040for Figure 4a	Source data for Figure 4a
Source Data 8	Projections of FW and FWGHG by 11 aggregate sectors from 2015 to 2040 for Figure 4b	Source data for Figure 4b
Source Data 9	Sensitivity results of FW and FWGHG with respect to the FW ratio (aggregated)	Source data for Supplementary Figures 3 and 4
Source Data 10	Projection results of FW and FWGHG based on the food consumption change published by the PRIMAFF	Source data for Supplementary Figure 6

## Sheet: Source Data 1
				1	2	3	4	5	6	7	8	9	10	11	12	13	14	15	16
				Mean annual consumption expenditure per household	Purchased quantity	Purchased quantity per unit of price	Survival ratio (reference)	Food waste ratio (total)	Food waste ratio (excess preparation)	Food waste ratio (disposal)	Food waste ratio (leftovers)	Yield ratio at the wholesale stage	Emissions ratio for adjusting the system boundary	Food waste ratio (uncertainty)		Survival ratio (uncertainty)		11 Categories	28 Categories
ID	ID2 (FIES)	Commodity (translated)	Commodity (original)	[JPY/yr]	[kg]	[kg/JPY]								Max	Min	Max	Min	ID	ID
1	102	Rice	米	20194	47.8801	0.00237101	1	0.0124725	0	0.00346458	0.00900791	1	1.12376	0.015585	0.010981	1	1	1	1
2	120	White bread	食パン	7232	17.576	0.00243032	1	0.0124725	0	0.00346458	0.00900791	1	1	0.015585	0.010981	1	1	1	2
3	129	Other bread	他のパン	17221	18.9615	0.00110107	1	0.0124725	0	0.00346458	0.00900791	1	1	0.015585	0.010981	1	1	1	2
4	130	Non-dried "Udon" & "Soba"	生うどん・そば	2776	9.78198	0.00352377	1	0.0124725	0	0.00346458	0.00900791	1	1	0.015585	0.010981	1	1	1	3
5	131	Dried "Udon" & "Soba"	乾うどん・そば	2266	4.23132	0.00186731	1	0.0124725	0	0.00346458	0.00900791	1	1	0.015585	0.010981	1	1	1	3
6	134	Spaghetti	スパゲッティ	952	1.89409	0.00198959	1	0.0124725	0	0.00346458	0.00900791	1	1	0.015585	0.010981	1	1	1	3
7	133	Chinese noodles	中華麺	3089	3.8508	0.00124662	1	0.0124725	0	0.00346458	0.00900791	1	1	0.015585	0.010981	1	1	1	3
8	135	Cup noodles	カップ麺	3069	1.68855	0.000550194	1	0.0191152	0	0.0074337	0.0116815	1	1	0.0265493	0.0142551	1	1	1	3
9	132	Instant noodles	即席麺	1634	0.934044	0.00057163	1	0.0191152	0	0.0074337	0.0116815	1	1	0.0265493	0.0142551	1	1	1	3
10	139	Other noodles	他の麺類	510	0.960404	0.00188315	1	0.0124725	0	0.00346458	0.00900791	1	1	0.015585	0.010981	1	1	1	3
11	140	Wheat flour	小麦粉	533	2.36915	0.00444493	1	0.0124725	0	0.00346458	0.00900791	1	1	0.015585	0.010981	1	1	1	4
12	150	“Mochi”, rice-cakes	もち	1625	2.2641	0.00139329	1	0.0124725	0	0.00346458	0.00900791	1	1	0.015585	0.010981	1	1	1	4
13	160	Other flours	他の穀類のその他	2054	4.3577	0.00212157	1	0.0124725	0	0.00346458	0.00900791	1	1	0.015585	0.010981	1	1	1	4
14	170	Tuna fish	まぐろ	4530	1.1859	0.000261789	1	0.056391	0.0246711	0.00352444	0.0281955	1	1.25414	0.0807266	0.0463768	1	1	2	5
15	172	Horse mackerel	あじ	980	0.84583	0.000863092	0.65	0.056391	0.0246711	0.00352444	0.0281955	1	1.25414	0.0807266	0.0463768	1	0.45	2	5
16	173	Sardines	いわし	478	0.535889	0.00112111	0.6125	0.056391	0.0246711	0.00352444	0.0281955	1	1.25414	0.0807266	0.0463768	0.85	0.4	2	5
17	174	Bonito	かつお	1312	0.616034	0.000469538	0.633333	0.056391	0.0246711	0.00352444	0.0281955	1	1.25414	0.0807266	0.0463768	0.65	0.6	2	5
18	175	Flounder	かれい	984	0.598131	0.000607857	0.516667	0.056391	0.0246711	0.00352444	0.0281955	1	1.25414	0.0807266	0.0463768	0.6	0.45	2	5
19	176	Salmon	さけ	3294	1.32099	0.00040103	0.955	0.056391	0.0246711	0.00352444	0.0281955	1	1.25414	0.0807266	0.0463768	1	0.55	2	5
20	177	Mackerel	さば	853	0.787744	0.000923498	0.55	0.056391	0.0246711	0.00352444	0.0281955	1	1.25414	0.0807266	0.0463768	0.65	0.5	2	5
21	178	Saury	さんま	1003	1.16211	0.00115863	0.825	0.056391	0.0246711	0.00352444	0.0281955	1	1.25414	0.0807266	0.0463768	1	0.65	2	5
22	180	Sea bream	たい	896	0.179946	0.000200833	0.525	0.056391	0.0246711	0.00352444	0.0281955	1	1.25414	0.0807266	0.0463768	1	0.4	2	5
23	181	Yellowtail	ぶり	2502	0.955232	0.000381787	1	0.056391	0.0246711	0.00352444	0.0281955	1	1.25414	0.0807266	0.0463768	1	1	2	5
24	182	Cuttlefish	いか	1812	1.75502	0.000968552	0.85	0.056391	0.0246711	0.00352444	0.0281955	1	1.25414	0.0807266	0.0463768	1	0.65	2	5
25	183	Octopus	たこ	1051	0.401221	0.000381751	0.925	0.056391	0.0246711	0.00352444	0.0281955	1	1.25414	0.0807266	0.0463768	1	0.85	2	5
26	185	Shrimps & lobsters	えび	2270	0.72696	0.000320247	0.51875	0.056391	0.0246711	0.00352444	0.0281955	1	1.25414	0.0807266	0.0463768	0.85	0.3	2	5
27	186	Crabs	かに	1603	0.471471	0.000294118	0.357143	0.056391	0.0246711	0.00352444	0.0281955	1	1.25414	0.0807266	0.0463768	0.45	0.3	2	5
28	189	Other raw fish	他の鮮魚	5849	2.57035	0.000439451	0.718189	0.056391	0.0246711	0.00352444	0.0281955	1	1.24318	0.0807266	0.0463768	1	0.15	2	5
29	187	“Sashimi”, mixed set	さしみ盛り合わせ	4125	0.816961	0.000198051	1	0.056391	0.0246711	0.00352444	0.0281955	1	1	0.0807266	0.0463768	1	1	2	5
30	190	Short-necked clams	あさり	722	0.607921	0.000841996	0.4	0.056391	0.0246711	0.00352444	0.0281955	1	1.25414	0.0807266	0.0463768	0.4	0.4	2	5
31	192	Fresh water clams	しじみ	312	0.108878	0.000348967	0.25	0.056391	0.0246711	0.00352444	0.0281955	1	1.25414	0.0807266	0.0463768	0.25	0.25	2	5
32	191	Oysters	かき(貝)	786	0.238164	0.000303008	0.25	0.056391	0.0246711	0.00352444	0.0281955	1	1.25414	0.0807266	0.0463768	0.25	0.25	2	5
33	194	Scallops	ほたて貝	882	0.408655	0.000463328	0.75	0.056391	0.0246711	0.00352444	0.0281955	1	1.25414	0.0807266	0.0463768	1	0.5	2	5
34	193	Other shellfish	他の貝	369	0.134861	0.000365477	0.637931	0.056391	0.0246711	0.00352444	0.0281955	1	1.25414	0.0807266	0.0463768	1	0.15	2	5
35	195	Salted salmon	塩さけ	1688	0.924088	0.000547445	0.9	0.056391	0.0246711	0.00352444	0.0281955	1	1	0.0807266	0.0463768	1	0.7	2	6
36	196	Salted pollock roe	たらこ	1962	0.4445	0.000226554	1	0.056391	0.0246711	0.00352444	0.0281955	1	1	0.0807266	0.0463768	1	1	2	6
37	197	“Shirasu-boshi”,dried young sardines	しらす干し	1172	0.312894	0.000266974	1	0.056391	0.0246711	0.00352444	0.0281955	1	1	0.0807266	0.0463768	1	1	2	6
38	198	Dried horse mackerel	干しあじ	730	0.52518	0.000719424	0.666667	0.056391	0.0246711	0.00352444	0.0281955	1	1	0.0807266	0.0463768	0.7	0.65	2	6
39	200	“Niboshi”, dried small sardines	煮干し	273	0.1325	0.00048535	1	0.056391	0.0246711	0.00352444	0.0281955	1	1	0.0807266	0.0463768	1	1	2	6
40	202	Other salted & dried fish	他の塩干魚介	6069	4.34496	0.000715927	0.85625	0.056391	0.0246711	0.00352444	0.0281955	1	1	0.0807266	0.0463768	1	0.5	2	6
41	203	“Age-kamaboko”, fried fish-paste patties	揚げかまぼこ	2073	2.0405	0.000984324	1	0.0191152	0	0.0074337	0.0116815	1	1	0.0265493	0.0142551	1	1	2	7
42	204	“Chikuwa”, baked fish-paste bars	ちくわ	1405	1.48377	0.00105606	1	0.0191152	0	0.0074337	0.0116815	1	1	0.0265493	0.0142551	1	1	2	7
43	205	“Kamaboko”, steamed fish-paste cakes	かまぼこ	2658	1.7997	0.000677088	1	0.0191152	0	0.0074337	0.0116815	1	1	0.0265493	0.0142551	1	1	2	7
44	209	Other fish-paste products	他の魚肉練製品	1162	1.01344	0.000872156	1	0.0191152	0	0.0074337	0.0116815	1	1	0.0265493	0.0142551	1	1	2	7
45	210	Bonito fillets & fish flakes, dried	かつお節・削り節	770	0.0743066	9.65021e-05	1	0.0191152	0	0.0074337	0.0116815	1	1	0.0265493	0.0142551	1	1	2	8
46	213	Pickled fish	魚介の漬物	2747	1.79293	0.000652687	1	0.0191152	0	0.0074337	0.0116815	1	1	0.0265493	0.0142551	1	1	2	8
47	215	Fish prepared in soy sauce	魚介のつくだ煮	1063	0.513632	0.000483191	0.771053	0.0191152	0	0.0074337	0.0116815	1	1	0.0265493	0.0142551	1	0.2	2	8
48	216	Canned fish	魚介の缶詰	2074	3.7985	0.00183149	1	0.0191152	0	0.0074337	0.0116815	1	1	0.0265493	0.0142551	1	1	2	8
49	217	Other Processed Seafood Products, others	他の魚介加工品のその他	2322	0.365394	0.000157362	0.91	0.0191152	0	0.0074337	0.0116815	1	1	0.0265493	0.0142551	1	0.55	2	8
50	220	Beef	牛肉	16440	3.31211	0.000201467	1	0.0218182	0.00909091	0.00363636	0.00909091	0.909091	1.13123	0.0477247	0.0183634	1	1	3	9
51	221	Pork	豚肉	21028	9.72685	0.000462566	1	0.0218182	0.00909091	0.00363636	0.00909091	0.833333	1.13123	0.0477247	0.0183634	1	1	3	9
52	222	Chicken	鶏肉	11093	8.46236	0.000762856	0.889286	0.0218182	0.00909091	0.00363636	0.00909091	1	1	0.0477247	0.0183634	1	0.6	3	9
53	22X	Mixed ground meat	合いびき肉	1659	1.08078	0.000651466	1	0.0218182	0.00909091	0.00363636	0.00909091	1	1	0.0477247	0.0183634	1	1	3	9
54	224	Other raw meat	他の生鮮肉	1771	1.36835	0.000772645	0.93449	0.0218182	0.00909091	0.00363636	0.00909091	0.871212	1.13123	0.0477247	0.0183634	1	0.4	3	10
55	225	Ham	ハム	4781	2.25571	0.000471808	1	0.0218182	0.00909091	0.00363636	0.00909091	1	1	0.0477247	0.0183634	1	1	3	10
56	226	Sausages	ソーセージ	5859	2.9702	0.000506947	1	0.0218182	0.00909091	0.00363636	0.00909091	1	1	0.0477247	0.0183634	1	1	3	10
57	227	Bacon	ベーコン	2050	0.897364	0.000437739	1	0.0218182	0.00909091	0.00363636	0.00909091	1	1	0.0477247	0.0183634	1	1	3	10
58	229	Other processed meat	他の加工肉	1817	2.20636	0.00121429	1	0.0218182	0.00909091	0.00363636	0.00909091	1	1	0.0477247	0.0183634	1	1	3	10
59	230	Fresh milk	牛乳	12535	83.257	0.00664196	1	0.00875274	0	0.00547046	0.00328228	1	1	0.0114807	0.00455906	1	1	4	11
60	231	Milk	粉ミルク	460	0.171753	0.000373375	1	0.00875274	0	0.00547046	0.00328228	1	1	0.0114807	0.00455906	1	1	4	12
61	232	Powdered milk	ヨーグルト	9526	26.9641	0.00283058	1	0.00875274	0	0.00547046	0.00328228	1	1	0.0114807	0.00455906	1	1	4	12
62	233	Yogurt	バター	790	0.395929	0.000501176	1	0.00875274	0	0.00547046	0.00328228	1	1	0.0114807	0.00455906	1	1	4	12
63	234	Butter	チーズ	3838	0.948163	0.000247046	1	0.00875274	0	0.00547046	0.00328228	1	1	0.0114807	0.00455906	1	1	4	12
64	235	Cheese	他の乳製品	419	0.138512	0.000330579	1	0.00875274	0	0.00547046	0.00328228	1	1	0.0114807	0.00455906	1	1	4	12
65	238	Eggs	卵	7313	20.644	0.00282291	0.85	0.0204082	0.0102041	0	0.0102041	1	1.13711	0.0264338	0.0114966	0.85	0.85	4	13
66	240	Cabbage	キャベツ	2356	13.7649	0.00584247	0.866667	0.0881157	0.0664257	0.00903751	0.0126525	1	1.28513	0.104223	0.0728578	0.9	0.85	5	14
67	241	Spinach	ほうれんそう	1778	2.05323	0.0011548	0.9	0.0806697	0.0593607	0.00913242	0.0121766	1	1.28513	0.0989992	0.0633754	0.9	0.9	5	14
68	242	Chinese cabbage	はくさい	1031	5.5265	0.00536033	0.94	0.0881157	0.0664257	0.00903751	0.0126525	1	1.28513	0.104223	0.0728578	0.94	0.94	5	14
69	243	Welsh onions	ねぎ	2328	3.8588	0.00165756	0.81	0.0806697	0.0593607	0.00913242	0.0121766	1	1.28513	0.0989992	0.0633754	0.93	0.6	5	14
70	244	Lettuce	レタス	2000	4.42019	0.0022101	0.948	0.0881157	0.0664257	0.00903751	0.0126525	1	1.28513	0.104223	0.0728578	0.98	0.9	5	14
71	247	Broccoli	ブロッコリー	1517	9.69527	0.00639108	0.666667	0.0806697	0.0593607	0.00913242	0.0121766	1	1.28513	0.0989992	0.0633754	1	0.5	5	14
72	245	Bean sprouts	もやし	821	1.36196	0.0016589	0.98	0.0881157	0.0664257	0.00903751	0.0126525	1	1.28513	0.104223	0.0728578	1	0.96	5	14
73	249	Other leafy vegetables	他の葉茎菜	5353	12.3312	0.00230361	0.896786	0.0881157	0.0664257	0.00903751	0.0126525	1	1.28513	0.104223	0.0728578	1	0.25	5	14
74	250	Sweet potatoes	さつまいも	811	1.76475	0.00217602	0.931667	0.108108	0.0900901	0.00900901	0.00900901	1	1.28513	0.149242	0.0989763	0.98	0.85	5	14
75	251	White potatoes	じゃがいも	1979	6.40453	0.00323625	0.92	0.108108	0.0900901	0.00900901	0.00900901	1	1.28513	0.149242	0.0989763	0.94	0.9	5	14
76	252	Taros	さといも	738	1.0196	0.00138157	0.8	0.108108	0.0900901	0.00900901	0.00900901	1	1.28513	0.149242	0.0989763	0.85	0.75	5	14
77	253	Radishes	だいこん	1464	9.53784	0.00651492	0.85	0.0881157	0.0664257	0.00903751	0.0126525	1	1.28513	0.104223	0.0728578	0.9	0.75	5	14
78	254	Carrots	にんじん	1969	5.54455	0.00281592	0.88	0.0806697	0.0593607	0.00913242	0.0121766	1	1.28513	0.0989992	0.0633754	0.97	0.8	5	14
79	255	Burdocks	ごぼう	914	1.1599	0.00126904	0.9	0.0881157	0.0664257	0.00903751	0.0126525	1	1.28513	0.104223	0.0728578	0.9	0.9	5	14
80	256	Onions	たまねぎ	2735	10.2278	0.00373961	0.9625	0.0881157	0.0664257	0.00903751	0.0126525	1	1.28513	0.104223	0.0728578	1	0.92	5	14
81	258	Lotus roots	れんこん	851	0.729382	0.000857088	0.8	0.0881157	0.0664257	0.00903751	0.0126525	1	1.28513	0.104223	0.0728578	0.8	0.8	5	14
82	25X	Bamboo shoots	たけのこ	615	0.467122	0.000759549	0.75	0.0881157	0.0664257	0.00903751	0.0126525	1	1.28513	0.104223	0.0728578	1	0.5	5	14
83	259	Other root vegetables	他の根菜	2758	1.96007	0.000710685	0.813182	0.0881157	0.0664257	0.00903751	0.0126525	1	1.28513	0.104223	0.0728578	0.99	0.45	5	14
84	260	String beans	さやまめ	1827	0.835	0.000457033	0.876	0.0806697	0.0593607	0.00913242	0.0121766	1	1.28513	0.0989992	0.0633754	1	0.55	5	14
85	261	Pumpkins	かぼちゃ	1220	3.0517	0.00250139	0.8675	0.0806697	0.0593607	0.00913242	0.0121766	1	1.28513	0.0989992	0.0633754	0.96	0.7	5	14
86	262	Cucumbers	きゅうり	2643	4.73656	0.00179211	0.98	0.0881157	0.0664257	0.00903751	0.0126525	1	1.28513	0.104223	0.0728578	0.98	0.98	5	14
87	263	Eggplants	なす	1555	2.56522	0.00164966	0.8	0.0881157	0.0664257	0.00903751	0.0126525	1	1.28513	0.104223	0.0728578	0.9	0.7	5	14
88	264	Tomatoes	トマト	6168	10.0042	0.00162195	0.975	0.0806697	0.0593607	0.00913242	0.0121766	1	1.28513	0.0989992	0.0633754	0.98	0.97	5	14
89	265	Green peppers	ピーマン	1478	1.80772	0.00122308	0.88	0.0806697	0.0593607	0.00913242	0.0121766	1	1.28513	0.0989992	0.0633754	0.9	0.85	5	14
90	266	“Shiitake”, Japanese mushrooms, fresh	生しいたけ	1547	0.972013	0.000628321	0.8	0.0847458	0.0677966	0.00847458	0.00847458	1	1.23164	0.107436	0.0715428	0.8	0.8	5	14
91	267	Other mushrooms	他のきのこ	4065	7.84356	0.00192954	0.904667	0.0847458	0.0677966	0.00847458	0.00847458	1	1.23164	0.107436	0.0715428	1	0.8	5	14
92	269	Other vegetables	他の野菜のその他	2961	3.42567	0.00115693	0.93449	0.0881157	0.0664257	0.00903751	0.0126525	1	1.28513	0.104223	0.0728578	1	0.4	5	14
93	273	Beans	豆類	461	0.377869	0.000819672	1	0	0	0	0	1	1.15412	0	0	1	1	5	15
94	274	“Siitake”, Japanese mushrooms, dried	干ししいたけ	375	0.0272483	7.2662e-05	0.8	0.0847458	0.0677966	0.00847458	0.00847458	1	1.41164	0.107436	0.0715428	0.8	0.8	5	15
95	276	Dried laver	干しのり	2023	0.0194335	9.60626e-06	1	0	0	0	0	1	1.33682	0	0	1	1	5	15
96	277	“Wakame”, seaweed	わかめ	1188	0.548745	0.000461907	0.961111	0	0	0	0	1	1.44887	0	0	1	0.65	5	15
97	278	Dried tangle	こんぶ	889	0.132396	0.000148927	1	0	0	0	0	1	1.44887	0	0	1	1	5	15
98	279	Other dried vegetables & seaweeds	他の乾物・海藻	2333	0.181864	7.79527e-05	1	0	0	0	0	1	1.44887	0	0	1	1	5	15
99	280	Bean curd	豆腐	4549	19.2332	0.004228	1	0.0180567	0	0.00687876	0.011178	1	1	0.0246332	0.01413	1	1	5	16
100	281	Fried bean curd	油揚げ・がんもどき	2499	1.83812	0.000735541	1	0.0180567	0	0.00687876	0.011178	1	1	0.0246332	0.01413	1	1	5	16
101	282	“Natto”, fermented soybeans	納豆	2868	4.33466	0.00151139	1	0.0180567	0	0.00687876	0.011178	1	1	0.0246332	0.01413	1	1	5	16
102	289	Other soybean products	他の大豆製品	611	0.108333	0.000177305	1	0.0180567	0	0.00687876	0.011178	1	1	0.0246332	0.01413	1	1	5	16
103	290	“Konnyaku”, devil's-tongue jelly	こんにゃく	1575	4.23922	0.00269157	1	0.0180567	0	0.00687876	0.011178	1	1	0.0246332	0.01413	1	1	5	17
104	291	“Umeboshi”, pickled plums	梅干し	1134	0.703382	0.000620267	0.8	0.0180567	0	0.00687876	0.011178	1	1	0.0246332	0.01413	0.85	0.75	5	17
105	292	Pickled radishes	だいこん漬	834	1.14771	0.00137615	1	0.0180567	0	0.00687876	0.011178	1	1	0.0246332	0.01413	1	1	5	17
106	293	Pickled chinese cabbage	はくさい漬	452	0.211008	0.000466832	1	0.0180567	0	0.00687876	0.011178	1	1	0.0246332	0.01413	1	1	5	17
107	294	Other pickled vegetables	他の野菜の漬物	4366	3.04382	0.000697164	1	0.0180567	0	0.00687876	0.011178	1	1	0.0246332	0.01413	1	1	5	17
108	295	Tangle prepared in soy sauce	こんぶつくだ煮	991	0.46263	0.000466832	1	0.0180567	0	0.00687876	0.011178	1	1	0.0246332	0.01413	1	1	5	17
109	296	Other vegetables & seaweeds prepared in soy sauce	他の野菜・海藻のつくだ煮	422	0.197003	0.000466832	1	0.0180567	0	0.00687876	0.011178	1	1	0.0246332	0.01413	1	1	5	17
110	299	Others	他の野菜・海藻加工品のその他	1313	1.32376	0.0010082	1	0.0180567	0	0.00687876	0.011178	1	1	0.0246332	0.01413	1	1	5	17
111	300	Apples	りんご	4868	9.28876	0.00190813	0.885	0.0861865	0.0661157	0.0165289	0.00354191	1	1.22932	0.103019	0.069756	0.92	0.85	6	18
112	301	Mandarin oranges	みかん	3848	7.67988	0.00199581	0.775	0.0861865	0.0661157	0.0165289	0.00354191	1	1.22932	0.103019	0.069756	0.8	0.75	6	18
113	314	Grapefruits	グレープフルーツ	335	0.984924	0.00294007	0.7	0.0861865	0.0661157	0.0165289	0.00354191	1	1.22932	0.103019	0.069756	0.7	0.7	6	18
114	315	Oranges	オレンジ	455	1.01485	0.00223045	0.575	0.0861865	0.0661157	0.0165289	0.00354191	1	1.22932	0.103019	0.069756	0.65	0.5	6	18
115	304	Other citrus fruits	他の柑きつ類	1824	3.37251	0.00184896	0.729286	0.0861865	0.0661157	0.0165289	0.00354191	1	1.22932	0.103019	0.069756	1	0.45	6	18
116	305	Pears	梨	1647	2.97923	0.00180888	0.85	0.0861865	0.0661157	0.0165289	0.00354191	1	1.22932	0.103019	0.069756	0.85	0.85	6	18
117	306	Grapes	ぶどう	1962	1.38808	0.000707482	0.85	0.0861865	0.0661157	0.0165289	0.00354191	1	1.22932	0.103019	0.069756	0.85	0.85	6	18
118	307	Persimmons	柿	1006	2.17557	0.0021626	0.91	0.0861865	0.0661157	0.0165289	0.00354191	1	1.22932	0.103019	0.069756	0.91	0.91	6	18
119	308	Peaches	桃	1018	1.1329	0.00111287	0.85	0.0861865	0.0661157	0.0165289	0.00354191	1	1.22932	0.103019	0.069756	0.85	0.85	6	18
120	309	Watermelons	すいか	1136	3.16838	0.00278906	0.6	0.0861865	0.0661157	0.0165289	0.00354191	1	1.22932	0.103019	0.069756	0.6	0.6	6	18
121	310	Melons	メロン	1072	1.62073	0.00151187	0.533333	0.0861865	0.0661157	0.0165289	0.00354191	1	1.22932	0.103019	0.069756	0.55	0.5	6	18
122	311	Strawberries	いちご	2691	1.70249	0.000632659	0.98	0.0861865	0.0661157	0.0165289	0.00354191	1	1.22932	0.103019	0.069756	0.98	0.98	6	18
123	312	Bananas	バナナ	3780	15.986	0.0042291	0.6	0.0861865	0.0661157	0.0165289	0.00354191	1	1.22932	0.103019	0.069756	0.6	0.6	6	18
124	316	Kiwi fruits	キウイフルーツ	1060	1.22087	0.00115176	0.825	0.0861865	0.0661157	0.0165289	0.00354191	1	1.22932	0.103019	0.069756	0.85	0.8	6	18
125	313	Other fruits	他の果物	3649	1.23697	0.000338988	0.778889	0.0861865	0.0661157	0.0165289	0.00354191	1	1.22932	0.103019	0.069756	1	0.3	6	18
126	319	Oils & fats	果物加工品	2221	8.11053	0.00365174	0.814231	0	0	0	0	1	1	0.1	0	1	0.4	6	19
127	320	Edible oil	食用油	2733	8.74819	0.00320095	1	0	0	0	0	1	1	0.00763359	0	1	1	7	20
128	321	Margarine	マーガリン	669	0.876646	0.00131038	1	0	0	0	0	1	1	0.00763359	0	1	1	7	20
129	322	Salt	食塩	405	3.68253	0.00909267	1	0.0362319	0	0.00543478	0.0307971	1	1	0.0459184	0.0337617	1	1	7	21
130	323	Soy sauce	しょう油	1607	6.09853	0.00379498	1	0.0362319	0	0.00543478	0.0307971	1	1	0.0459184	0.0337617	1	1	7	21
131	324	“Miso”, soybean paste	みそ	1841	4.21087	0.00228727	1	0.0362319	0	0.00543478	0.0307971	1	1	0.0459184	0.0337617	1	1	7	21
132	325	Sugar	砂糖	1062	2.66305	0.00250758	1	0.0362319	0	0.00543478	0.0307971	1	1	0.0459184	0.0337617	1	1	7	21
133	327	Vinegar	酢	942	3.28888	0.00349138	1	0.0362319	0	0.00543478	0.0307971	1	1	0.0459184	0.0337617	1	1	7	21
134	328	Worcester sauce	ソース	545	1.32353	0.00242849	1	0.0362319	0	0.00543478	0.0307971	1	1	0.0459184	0.0337617	1	1	7	21
135	329	Tomato ketchup	ケチャップ	441	1.13548	0.00257478	1	0.0362319	0	0.00543478	0.0307971	1	1	0.0459184	0.0337617	1	1	7	21
136	330	Mayonnaise & mayonnaise seasoning	マヨネーズ・マヨネーズ風調味料	1012	1.76732	0.00174636	1	0.0362319	0	0.00543478	0.0307971	1	1	0.0459184	0.0337617	1	1	7	21
137	332	Dressing	ドレッシング	1721	1.30127	0.000756113	1	0.0362319	0	0.00543478	0.0307971	1	1	0.0459184	0.0337617	1	1	7	21
138	331	Jam	ジャム	1057	0.753778	0.00071313	1	0.0362319	0	0.00543478	0.0307971	1	1	0.0459184	0.0337617	1	1	7	21
139	333	Instant curry mix	カレールウ	1080	1.21812	0.00112789	1	0.0362319	0	0.00543478	0.0307971	1	1	0.0459184	0.0337617	1	1	7	21
140	334	Instant dried soup	乾燥スープ	2458	1.11457	0.000453447	1	0.0362319	0	0.00543478	0.0307971	1	1	0.0459184	0.0337617	1	1	7	21
141	335	Flavour seasonings	風味調味料	1742	0.658363	0.000377935	1	0.0362319	0	0.00543478	0.0307971	1	1	0.0459184	0.0337617	1	1	7	21
142	336	“Furikake”, granular flavour seasonings	ふりかけ	1218	0.354767	0.00029127	1	0.0362319	0	0.00543478	0.0307971	1	1	0.0459184	0.0337617	1	1	7	21
143	33X	“Tsuyu”& “Tare”, liquid seasonings	つゆ・たれ	3419	7.39693	0.00216348	1	0.0362319	0	0.00543478	0.0307971	1	1	0.0459184	0.0337617	1	1	7	21
144	339	Other seasonings	他の調味料	9121	7.31101	0.000801558	1	0.0362319	0	0.00543478	0.0307971	1	1	0.0459184	0.0337617	1	1	7	21
145	340	“Yokan”, sweet bean jelly	ようかん	670	0.312432	0.000466316	1	0.0148515	0	0.0148515	0	1	1	0.021164	0	1	1	8	22
146	341	“Manju”, bean-jam cakes	まんじゅう	1181	1.18276	0.00100149	1	0.0148515	0	0.0148515	0	1	1	0.021164	0	1	1	8	22
147	342	Other fresh Japanese cakes	他の和生菓子	8145	8.57753	0.0010531	1	0.0148515	0	0.0148515	0	1	1	0.021164	0	1	1	8	22
148	343	“Kasutera”, sponge cakes	カステラ	816	0.401592	0.000492147	1	0.0148515	0	0.0148515	0	1	1	0.021164	0	1	1	8	22
149	344	Cakes	ケーキ	5482	1.4011	0.000255581	1	0.0148515	0	0.0148515	0	1	1	0.021164	0	1	1	8	22
150	347	Jelly	ゼリー	1692	2.49756	0.0014761	1	0.0148515	0	0.0148515	0	1	1	0.021164	0	1	1	8	22
151	348	Pudding	プリン	1221	1.77512	0.00145382	1	0.0148515	0	0.0148515	0	1	1	0.021164	0	1	1	8	22
152	345	Other fresh cakes	他の洋生菓子	6087	4.24527	0.000697433	1	0.0148515	0	0.0148515	0	1	1	0.021164	0	1	1	8	22
153	350	“Senbei”, Japanese crackers	せんべい	4831	4.01098	0.000830258	1	0.0148515	0	0.0148515	0	1	1	0.021164	0	1	1	8	22
154	346	Biscuits	ビスケット	3032	2.37379	0.000782911	1	0.0148515	0	0.0148515	0	1	1	0.021164	0	1	1	8	22
155	357	Fried & salted snack crackers	スナック菓子	3662	2.37907	0.000649663	1	0.0148515	0	0.0148515	0	1	1	0.021164	0	1	1	8	22
156	349	Candies	キャンデー	1834	0.89809	0.000489689	1	0.0148515	0	0.0148515	0	1	1	0.021164	0	1	1	8	22
157	352	Chocolate	チョコレート	4511	2.44507	0.000542024	1	0.0148515	0	0.0148515	0	1	1	0.021164	0	1	1	8	22
158	353	Chocolate snacks	チョコレート菓子	1116	1.2098	0.00108405	1	0.0148515	0	0.0148515	0	1	1	0.021164	0	1	1	8	22
159	356	Ice cream & ice sherbet	アイスクリーム・シャーベット	6479	2.90557	0.00044846	1	0.0148515	0	0.0148515	0	1	1	0.021164	0	1	1	8	22
160	359	Other cakes & candies	他の菓子	17495	14.7753	0.000844542	1	0.0148515	0	0.0148515	0	1	1	0.021164	0	1	1	8	22
161	360	Packed lunch	弁当	14539	28.5245	0.00196193	1	0.0136054	0	0	0.0136054	1	1	0.0335017	0.00757576	1	1	9	23
162	36A	“Sushi”, packed	すし(弁当)	10335	16.6596	0.00161196	1	0.0136054	0	0	0.0136054	1	1	0.0335017	0.00757576	1	1	9	23
163	36B	“Onigiri” & others	おにぎり・その他	4202	4.4297	0.00105419	1	0.0136054	0	0	0.0136054	1	1	0.0335017	0.00757576	1	1	9	23
164	361	Bread like sandwiches put cooked food between bread	調理パン	4276	2.5009	0.000584868	1	0.00990099	0	0.00660066	0.00330033	1	1	0.0308468	0.00414938	1	1	9	23
165	363	Other cooked food with rice, bread or noodles	他の主食的調理食品	9687	12.9481	0.00133664	1	0.0191152	0	0.0074337	0.0116815	1	1	0.0265493	0.0142551	1	1	9	23
166	364	“Kabayaki”, broiled eels	うなぎのかば焼き	1645	0.132271	8.04079e-05	1	0.0191152	0	0.0074337	0.0116815	1	1	0.0265493	0.0142551	1	1	9	24
167	365	Salad	サラダ	3883	2.81982	0.000726197	1	0.0191152	0	0.0074337	0.0116815	1	1	0.0265493	0.0142551	1	1	9	24
168	366	Croquettes	コロッケ	1610	1.72068	0.00106874	1	0.0191152	0	0.0074337	0.0116815	1	1	0.0265493	0.0142551	1	1	9	24
169	367	Cutlets	カツレツ	1433	0.681208	0.000475372	1	0.0191152	0	0.0074337	0.0116815	1	1	0.0265493	0.0142551	1	1	9	24
170	368	Fried food	天ぷら・フライ	8377	4.35757	0.000520183	1	0.0191152	0	0.0074337	0.0116815	1	1	0.0265493	0.0142551	1	1	9	24
171	369	Shao-mais	しゅうまい	822	0.467599	0.000568856	1	0.0191152	0	0.0074337	0.0116815	1	1	0.0265493	0.0142551	1	1	9	24
172	371	Jiao-zi	ぎょうざ	1756	1.90693	0.00108595	1	0.0191152	0	0.0074337	0.0116815	1	1	0.0265493	0.0142551	1	1	9	24
173	372	“Yakitori”, grilled chickens	やきとり	1674	0.59131	0.000353232	1	0.0191152	0	0.0074337	0.0116815	1	1	0.0265493	0.0142551	1	1	9	24
174	373	Hamburg steak	ハンバーグ	846	0.551943	0.000652415	1	0.0191152	0	0.0074337	0.0116815	1	1	0.0265493	0.0142551	1	1	9	24
175	370	Frozen food	冷凍調理食品	4728	4.43633	0.000938311	1	0.010101	0	0	0.010101	1	1	0.010101	0	1	1	9	24
176	375	Food stuff for cooking	そうざい材料セット	2107	1.9793	0.000939394	1	0.0191152	0	0.0074337	0.0116815	1	1	0.0265493	0.0142551	1	1	9	24
177	376	Others	他の調理食品のその他	25591	25.7719	0.00100707	1	0.0191152	0	0.0074337	0.0116815	1	1	0.0265493	0.0142551	1	1	9	24
178	380	Green tea	緑茶	3747	0.734208	0.000195946	1	0.00546875	0	0.0015625	0.00390625	1	1	0.0125827	0.00206897	1	1	10	25
179	381	Black tea	紅茶	629	0.125382	0.000199336	1	0.00546875	0	0.0015625	0.00390625	1	1	0.0125827	0.00206897	1	1	10	25
180	383	Other tea leaves	他の茶葉	1176	0.217778	0.000185185	1	0.00546875	0	0.0015625	0.00390625	1	1	0.0125827	0.00206897	1	1	10	25
181	38X	Tea beverages	茶飲料	5790	32.8303	0.00567017	1	0.00546875	0	0.0015625	0.00390625	1	1	0.0125827	0.00206897	1	1	10	25
182	382	Coffee	コーヒー	4847	1.14418	0.00023606	1	0.00546875	0	0.0015625	0.00390625	1	1	0.0125827	0.00206897	1	1	10	26
183	384	Coffee beverages	コーヒー飲料	4614	31.0418	0.00672774	1	0.00546875	0	0.0015625	0.00390625	1	1	0.0125827	0.00206897	1	1	10	26
184	386	Cocoa & cocoa beverages	ココア・ココア飲料	316	0.0740251	0.000234257	1	0.00546875	0	0.0015625	0.00390625	1	1	0.0125827	0.00206897	1	1	10	26
185	385	Fruits & vegetable juice	果実・野菜ジュース	7375	46.2352	0.00626918	1	0.00546875	0	0.0015625	0.00390625	1	1	0.0125827	0.00206897	1	1	10	27
186	387	Carbonated beverages	炭酸飲料	4032	21.6717	0.00537492	1	0.00546875	0	0.0015625	0.00390625	1	1	0.0125827	0.00206897	1	1	10	27
187	388	Fermented lactic beverages	乳酸菌飲料	2937	4.39923	0.00149786	1	0.00546875	0	0.0015625	0.00390625	1	1	0.0125827	0.00206897	1	1	10	27
188	38A	Lactic beverages	乳飲料	1326	1.74474	0.00131579	1	0.00546875	0	0.0015625	0.00390625	1	1	0.0125827	0.00206897	1	1	10	27
189	38B	Mineral Water	ミネラルウォーター	2733	55.1055	0.020163	1	0.00546875	0	0.0015625	0.00390625	1	1	0.0125827	0.00206897	1	1	10	27
190	389	Others	他の飲料のその他	5746	26.6168	0.00463223	1	0.00546875	0	0.0015625	0.00390625	1	1	0.0125827	0.00206897	1	1	10	27
191	3X1	“Sake”	清酒	5567	11.0574	0.00198624	1	0.00546875	0	0.0015625	0.00390625	1	1	0.0125827	0.00206897	1	1	11	28
192	3X3	“Shochu”, distilled spirits	焼酎	5867	6.79494	0.00115816	1	0.00546875	0	0.0015625	0.00390625	1	1	0.0125827	0.00206897	1	1	11	28
193	3X4	Beer	ビール	10463	19.5674	0.00187016	1	0.00546875	0	0.0015625	0.00390625	1	1	0.0125827	0.00206897	1	1	11	28
194	3X5	Whisky	ウイスキー	1255	0.731286	0.000582698	1	0.00546875	0	0.0015625	0.00390625	1	1	0.0125827	0.00206897	1	1	11	28
195	3X9	Wine	ワイン	2948	2.6042	0.00088338	1	0.00546875	0	0.0015625	0.00390625	1	1	0.0125827	0.00206897	1	1	11	28
196	3X7	Low-malt beer & beer-flavored alcoholic beverages	発泡酒・ビール風アルコール飲料	7994	23.751	0.0029711	1	0.00546875	0	0.0015625	0.00390625	1	1	0.0125827	0.00206897	1	1	11	28
197	3XX	Other alcoholic beverages	他の酒	2751	23.2212	0.00844102	1	0.00546875	0	0.0015625	0.00390625	1	1	0.0125827	0.00206897	1	1	11	28

## Sheet: Source Data 2
	Mean annual consumption expenditure per household	Ages of the household head
		20s	30s	40s	50s	60s	70s
ID	Item (translated)	[JPY/hh]	[JPY/hh]	[JPY/hh]	[JPY/hh]	[JPY/hh]	[JPY/hh]
1	Rice	6080.8	12206	19088	21758.6	25778.7	24767
2	White bread	4167.19	7654.6	9588.07	8327.91	7494.63	5615.09
3	Other bread	9923.01	18227.3	22831.3	19830.6	17846.4	13370.8
4	Non-dried "Udon" & "Soba"	1756.02	2799.85	3500.88	3338.66	2924.78	2167.24
5	Dried "Udon" & "Soba"	1433.41	2285.47	2857.71	2725.29	2387.45	1769.08
6	Spaghetti	602.21	960.179	1200.59	1144.96	1003.02	743.232
7	Chinese noodles	1954.02	3115.54	3895.61	3715.11	3254.56	2411.6
8	Cup noodles	1941.37	3095.37	3870.39	3691.05	3233.49	2395.99
9	Instant noodles	1033.62	1648.04	2060.68	1965.19	1721.58	1275.67
10	Other noodles	322.612	514.382	643.173	613.371	537.334	398.16
11	Wheat flour	307.445	600.816	624.726	566.441	546.72	484.306
12	“Mochi”, rice-cakes	937.333	1831.76	1904.65	1726.95	1666.83	1476.54
13	Other flours	1184.79	2315.34	2407.48	2182.87	2106.87	1866.35
14	Tuna fish	892.125	2714.63	4040.66	5073.99	6151.42	5492.64
15	Horse mackerel	192.998	587.27	874.138	1097.68	1330.77	1188.25
16	Sardines	94.136	286.444	426.365	535.401	649.09	579.576
17	Bonito	258.382	786.223	1170.27	1469.55	1781.6	1590.8
18	Flounder	193.786	589.667	877.706	1102.16	1336.2	1193.1
19	Salmon	648.711	1973.95	2938.17	3689.56	4473.02	3993.98
20	Mackerel	167.987	511.165	760.857	955.433	1158.31	1034.26
21	Saury	197.528	601.053	894.654	1123.45	1362	1216.14
22	Sea bream	176.456	536.933	799.212	1003.6	1216.7	1086.4
23	Yellowtail	492.737	1499.34	2231.73	2802.46	3397.54	3033.68
24	Cuttlefish	356.85	1085.85	1616.26	2029.6	2460.57	2197.05
25	Octopus	206.981	629.818	937.469	1177.21	1427.18	1274.34
26	Shrimps & lobsters	447.047	1360.31	2024.79	2542.6	3082.5	2752.38
27	Crabs	315.69	960.607	1429.84	1795.5	2176.76	1943.64
28	Other raw fish	1151.89	3505.05	5217.18	6551.38	7942.53	7091.93
29	“Sashimi”, mixed set	812.366	2471.93	3679.41	4620.36	5601.46	5001.57
30	Short-necked clams	142.189	432.662	644.008	808.702	980.425	875.427
31	Fresh water clams	61.4444	186.968	278.297	349.467	423.674	378.301
32	Oysters	154.793	471.015	701.095	880.388	1067.33	953.027
33	Scallops	173.699	528.543	786.724	987.916	1197.69	1069.43
34	Other shellfish	72.6698	221.125	329.14	413.312	501.076	447.413
35	Salted salmon	392.888	942.787	1444.27	1785.29	2254.25	2197.62
36	Salted pollock roe	456.662	1095.82	1678.7	2075.09	2620.17	2554.34
37	“Shirasu-boshi”,dried young sardines	272.787	654.589	1002.77	1239.55	1565.16	1525.84
38	Dried horse mackerel	169.91	407.722	624.594	772.076	974.885	950.392
39	“Niboshi”, dried small sardines	63.5417	152.477	233.581	288.735	364.58	355.421
40	Other salted & dried fish	1412.58	3389.68	5192.68	6418.81	8104.9	7901.27
41	“Age-kamaboko”, fried fish-paste patties	432.971	1252.18	1773.85	2310.9	2868.54	2515.98
42	“Chikuwa”, baked fish-paste bars	293.451	848.68	1202.24	1566.24	1944.19	1705.24
43	“Kamaboko”, steamed fish-paste cakes	555.155	1605.55	2274.42	2963.04	3678.04	3225.99
44	Other fish-paste products	242.698	701.898	994.312	1295.35	1607.93	1410.31
45	Bonito fillets & fish flakes, dried	243.292	476.631	666.128	847.577	993.49	957.041
46	Pickled fish	867.954	1700.4	2376.43	3023.76	3544.31	3414.28
47	Fish prepared in soy sauce	335.87	657.999	919.603	1170.1	1371.53	1321.21
48	Canned fish	655.31	1283.81	1794.22	2282.96	2675.97	2577.8
49	Other Processed Seafood Products, others	733.669	1437.32	2008.76	2555.94	2995.95	2886.04
50	Beef	6300.97	15244.8	21349.1	20058.3	18411.1	13536.9
51	Pork	8059.41	19499.2	27307	25656.1	23549.1	17314.7
52	Chicken	4251.62	10286.5	14405.4	13534.5	12423	9134.11
53	Mixed ground meat	635.846	1538.39	2154.38	2024.13	1857.9	1366.04
54	Other raw meat	678.772	1642.24	2299.83	2160.79	1983.33	1458.26
55	Ham	2229.3	4944.92	6271.4	5769.9	5194.8	3652.47
56	Sausages	2731.96	6059.88	7685.45	7070.88	6366.1	4476.01
57	Bacon	955.882	2120.29	2689.05	2474.02	2227.43	1566.11
58	Other processed meat	847.238	1879.3	2383.42	2192.83	1974.26	1388.11
59	Fresh milk	4063.91	10315.8	12950.8	12483	14194.3	15150.3
60	Milk	223.42	478.985	519.574	515.839	506.316	422.968
61	Powdered milk	4626.73	9919.15	10759.7	10682.4	10485.1	8759.11
62	Yogurt	383.699	822.604	892.313	885.898	869.543	726.401
63	Butter	1864.1	3996.4	4335.06	4303.89	4224.44	3529.02
64	Cheese	203.506	436.293	473.265	469.862	461.188	385.269
65	Eggs	3075.03	6661.95	8506.03	8284.67	8299.85	6971.58
66	Cabbage	732.4	1820.92	2330.99	2556.84	2916.49	2665.19
67	Spinach	552.719	1374.19	1759.13	1929.57	2200.99	2011.34
68	Chinese cabbage	320.503	796.845	1020.06	1118.89	1276.27	1166.3
69	Welsh onions	723.695	1799.28	2303.29	2526.46	2881.83	2633.52
70	Lettuce	621.731	1545.77	1978.77	2170.49	2475.8	2262.47
71	Broccoli	471.583	1172.47	1500.9	1646.32	1877.89	1716.08
72	Bean sprouts	255.221	634.539	812.286	890.988	1016.32	928.744
73	Other leafy vegetables	1664.06	4137.26	5296.18	5809.33	6626.48	6055.5
74	Sweet potatoes	252.112	626.81	802.392	880.135	1003.94	917.432
75	White potatoes	615.203	1529.54	1957.99	2147.7	2449.8	2238.72
76	Taros	229.419	570.389	730.167	800.912	913.57	834.852
77	Radishes	455.107	1131.5	1448.46	1588.8	1812.29	1656.13
78	Carrots	612.095	1521.81	1948.1	2136.85	2437.43	2227.4
79	Burdocks	284.131	706.417	904.299	991.916	1131.44	1033.95
80	Onions	850.218	2113.84	2705.97	2968.15	3385.66	3093.93
81	Lotus roots	264.547	657.725	841.967	923.545	1053.45	962.681
82	Bamboo shoots	191.182	475.325	608.472	667.427	761.308	695.71
83	Other root vegetables	857.368	2131.62	2728.73	2993.11	3414.13	3119.95
84	String beans	567.952	1412.06	1807.61	1982.75	2261.64	2066.77
85	Pumpkins	379.256	942.92	1207.05	1324	1510.24	1380.11
86	Cucumbers	821.618	2042.74	2614.95	2868.31	3271.77	2989.86
87	Eggplants	483.396	1201.84	1538.5	1687.56	1924.93	1759.07
88	Tomatoes	1917.42	4767.16	6102.53	6693.8	7635.37	6977.46
89	Green peppers	459.46	1142.32	1462.31	1604	1829.62	1671.97
90	“Shiitake”, Japanese mushrooms, fresh	480.909	1195.65	1530.58	1678.88	1915.03	1750.02
91	Other mushrooms	1263.67	3141.78	4021.85	4411.53	5032.06	4598.47
92	Other vegetables	920.473	2288.51	2929.57	3213.42	3665.42	3349.59
93	Beans	100.595	298.438	424.913	467.614	593.016	590.75
94	“Siitake”, Japanese mushrooms, dried	81.8288	242.764	345.645	380.38	482.388	480.545
95	Dried laver	441.439	1309.63	1864.64	2052.02	2602.32	2592.38
96	“Wakame”, seaweed	259.234	769.078	1095	1205.04	1528.21	1522.37
97	Dried tangle	193.989	575.514	819.409	901.754	1143.58	1139.21
98	Other dried vegetables & seaweeds	509.084	1510.32	2150.37	2366.47	3001.1	2989.63
99	Bean curd	1463.59	3287.39	4357.55	5077.66	5788.2	5133.76
100	Fried bean curd	804.025	1805.93	2393.83	2789.42	3179.75	2820.24
101	“Natto”, fermented soybeans	922.747	2072.59	2747.3	3201.31	3649.27	3236.67
102	Other soybean products	196.582	441.547	585.285	682.008	777.443	689.542
103	“Konnyaku”, devil's-tongue jelly	348.841	879.88	1333.34	1741.09	2064.65	2049.44
104	“Umeboshi”, pickled plums	251.165	633.513	960.007	1253.59	1486.55	1475.59
105	Pickled radishes	184.719	465.917	706.037	921.949	1093.28	1085.23
106	Pickled chinese cabbage	100.112	252.512	382.648	499.666	592.522	588.156
107	Other pickled vegetables	967.009	2439.08	3696.11	4826.42	5723.35	5681.17
108	Tangle prepared in soy sauce	219.493	553.626	838.948	1095.51	1299.09	1289.52
109	Other vegetables & seaweeds prepared in soy sauce	93.4672	235.752	357.251	466.502	553.196	549.119
110	Others	290.811	733.512	1111.54	1451.46	1721.2	1708.52
111	Apples	992.471	2796.36	3577.19	4654.19	6667.39	6925.95
112	Mandarin oranges	784.517	2210.43	2827.66	3678.99	5270.36	5474.74
113	Grapefruits	68.2986	192.436	246.171	320.286	458.828	476.621
114	Oranges	92.7638	261.369	334.352	435.015	623.185	647.352
115	Other citrus fruits	371.871	1047.77	1340.35	1743.89	2498.22	2595.1
116	Pears	335.785	946.097	1210.28	1574.66	2255.79	2343.27
117	Grapes	400.006	1127.04	1441.75	1875.82	2687.23	2791.44
118	Persimmons	205.1	577.883	739.248	961.814	1377.85	1431.29
119	Peaches	207.546	584.776	748.066	973.287	1394.29	1448.36
120	Watermelons	231.604	652.56	834.777	1086.1	1555.91	1616.24
121	Melons	218.556	615.796	787.747	1024.92	1468.25	1525.19
122	Strawberries	548.632	1545.81	1977.45	2572.81	3685.69	3828.62
123	Bananas	770.653	2171.37	2777.69	3613.97	5177.23	5378
124	Kiwi fruits	216.109	608.903	778.929	1013.44	1451.82	1508.12
125	Other fruits	743.945	2096.12	2681.43	3488.73	4997.8	5191.62
126	Oils & fats	678.986	1536.3	2025.26	2598.08	2902.55	2490.4
127	Edible oil	1103.62	2357.07	3012.96	3031.67	3338.05	2659.42
128	Margarine	270.151	576.977	737.531	742.111	817.107	650.988
129	Salt	175.149	361.516	461.255	466.98	458.898	390.359
130	Soy sauce	694.974	1434.46	1830.21	1852.93	1820.86	1548.91
131	“Miso”, soybean paste	796.172	1643.33	2096.72	2122.74	2086	1774.45
132	Sugar	459.28	947.975	1209.51	1224.52	1203.33	1023.61
133	Vinegar	407.384	840.859	1072.84	1086.16	1067.36	907.947
134	Worcester sauce	235.694	486.484	620.701	628.405	617.529	525.298
135	Tomato ketchup	190.718	393.65	502.255	508.489	499.689	425.058
136	Mayonnaise & mayonnaise seasoning	437.657	903.343	1152.57	1166.87	1146.68	975.416
137	Dressing	744.276	1536.22	1960.05	1984.37	1950.03	1658.79
138	Jam	457.118	943.511	1203.82	1218.76	1197.67	1018.79
139	Instant curry mix	467.064	964.042	1230.01	1245.28	1223.73	1040.96
140	Instant dried soup	1063	2194.09	2799.42	2834.16	2785.11	2369.14
141	Flavour seasonings	753.357	1554.96	1983.96	2008.59	1973.83	1679.03
142	“Furikake”, granular flavour seasonings	526.745	1087.23	1387.18	1404.4	1380.09	1173.97
143	“Tsuyu”& “Tare”, liquid seasonings	1478.6	3051.91	3893.9	3942.23	3874	3295.4
144	Other seasonings	3944.53	8141.69	10387.9	10516.8	10334.8	8791.27
145	“Yokan”, sweet bean jelly	402.82	737.622	849.331	757.166	697.905	532.182
146	“Manju”, bean-jam cakes	710.045	1300.2	1497.1	1334.65	1230.19	938.07
147	Other fresh Japanese cakes	4896.97	8967.06	10325.1	9204.65	8484.23	6469.59
148	“Kasutera”, sponge cakes	490.599	898.357	1034.41	922.16	849.986	648.15
149	Cakes	3295.91	6035.29	6949.3	6195.2	5710.32	4354.36
150	Jelly	1017.27	1862.77	2144.88	1912.13	1762.47	1343.96
151	Pudding	734.094	1344.23	1547.81	1379.85	1271.85	969.842
152	Other fresh cakes	3659.65	6701.35	7716.23	6878.91	6340.52	4834.92
153	“Senbei”, Japanese crackers	2904.51	5318.58	6124.06	5459.5	5032.21	3837.27
154	Biscuits	1822.91	3338.01	3843.54	3426.46	3158.28	2408.32
155	Fried & salted snack crackers	2201.68	4031.6	4642.16	4138.42	3814.52	2908.73
156	Candies	1102.64	2019.1	2324.88	2072.6	1910.38	1456.75
157	Chocolate	2712.12	4966.28	5718.41	5097.87	4698.88	3583.1
158	Chocolate snacks	670.966	1228.64	1414.71	1261.19	1162.48	886.441
159	Ice cream & ice sherbet	3895.33	7132.91	8213.16	7321.9	6748.84	5146.28
160	Other cakes & candies	10518.4	19260.7	22177.7	19771.1	18223.6	13896.3
161	Packed lunch	14139.5	15184.7	16590.2	17176	14552.5	11299.5
162	“Sushi”, packed	10051	10794	11793.1	12209.5	10344.6	8032.23
163	“Onigiri” & others	4086.54	4388.62	4794.82	4964.13	4205.91	3265.74
164	Bread like sandwiches put cooked food between bread	4158.5	4465.9	4879.26	5051.56	4279.98	3323.25
165	Other cooked food with rice, bread or noodles	9420.82	10117.2	11053.6	11444	9696.01	7528.61
166	“Kabayaki”, broiled eels	856.715	1421.58	1884.71	2089.33	1773.05	1500.9
167	Salad	2022.26	3355.63	4448.83	4931.83	4185.26	3542.86
168	Croquettes	838.487	1391.34	1844.61	2044.87	1735.32	1468.97
169	Cutlets	746.305	1238.38	1641.82	1820.06	1544.55	1307.47
170	Fried food	4362.73	7239.27	9597.69	10639.7	9029.08	7643.2
171	Shao-mais	428.097	710.36	941.781	1044.03	885.985	749.996
172	Jiao-zi	914.523	1517.51	2011.88	2230.31	1892.69	1602.18
173	“Yakitori”, grilled chickens	871.818	1446.64	1917.93	2126.16	1804.31	1527.36
174	Hamburg steak	440.596	731.1	969.278	1074.51	911.854	771.893
175	Frozen food	2462.34	4085.86	5416.96	6005.07	5096.03	4313.84
176	Food stuff for cooking	1097.32	1820.84	2414.03	2676.12	2271.01	1922.43
177	Others	13327.8	22115.3	29320.1	32503.3	27583	23349.3
178	Green tea	3653.59	3095.47	3921.85	4310.27	3998.59	3451
179	Black tea	613.32	519.63	658.352	723.555	671.234	579.312
180	Other tea leaves	1146.68	971.518	1230.88	1352.78	1254.96	1083.1
181	Tea beverages	5645.67	4783.24	6060.19	6660.39	6178.77	5332.62
182	Coffee	3259.9	5552.75	5880.38	6397.32	5197.69	3105.29
183	Coffee beverages	3103.19	5285.83	5597.7	6089.79	4947.83	2956.02
184	Cocoa & cocoa beverages	212.529	362.012	383.371	417.073	338.863	202.449
185	Fruits & vegetable juice	5751.93	8811.13	9564.1	8541.08	7099.82	5210.18
186	Carbonated beverages	3144.65	4817.15	5228.8	4669.51	3881.56	2848.47
187	Fermented lactic beverages	2290.63	3508.92	3808.78	3401.38	2827.41	2074.89
188	Lactic beverages	1034.18	1584.21	1719.59	1535.66	1276.52	936.773
189	Mineral Water	2131.53	3265.2	3544.23	3165.12	2631.03	1930.77
190	Others	4481.43	6864.92	7451.57	6654.52	5531.61	4059.35
191	“Sake”	1968.54	4281.65	6601.86	7295.66	7189.55	4467.36
192	“Shochu”, distilled spirits	2074.62	4512.38	6957.63	7688.82	7576.99	4708.11
193	Beer	3699.81	8047.23	12408	13712	13512.5	8396.27
194	Whisky	443.779	965.237	1488.29	1644.7	1620.78	1007.1
195	Wine	1042.44	2267.34	3496.01	3863.41	3807.22	2365.69
196	Low-malt beer & beer-flavored alcoholic beverages	2826.75	6148.29	9480.02	10476.3	10323.9	6414.97
197	Other alcoholic beverages	972.778	2115.83	3262.39	3605.24	3552.8	2207.6

## Sheet: Source Data 3
	Ages of the household head
Factor	20s	30s	40s	50s	60s	70s
Number of households in Japan	4794038	6968239	9164953	8421215	10483798	13499554
Mean household size [person]	1.67194	3.27268	3.51771	2.92821	2.4482	1.98551

## Sheet: Source Data 4
ID	Commodity	FW
		[kt]
1	Rice	70.2615
2	White bread	25.7919
3	Other bread	27.825
4	Non-dried "Udon" & "Soba"	14.3545
5	Dried "Udon" & "Soba"	6.20923
6	Spaghetti	2.77947
7	Chinese noodles	5.65085
8	Cup noodles	3.79754
9	Instant noodles	2.10066
10	Other noodles	1.40934
11	Wheat flour	3.4766
12	“Mochi”, rice-cakes	3.32245
13	Other flours	6.3947
14	Tuna fish	7.86807
15	Horse mackerel	3.64767
16	Sardines	2.17771
17	Bonito	2.58855
18	Flounder	2.05034
19	Salmon	8.36995
20	Mackerel	2.87453
21	Saury	6.36092
22	Sea bream	0.626789
23	Yellowtail	6.33765
24	Cuttlefish	9.89735
25	Octopus	2.46232
26	Shrimps & lobsters	2.502
27	Crabs	1.11716
28	Other raw fish	12.2476
29	“Sashimi”, mixed set	5.42026
30	Short-necked clams	1.61334
31	Fresh water clams	0.180592
32	Oysters	0.395035
33	Scallops	2.03347
34	Other shellfish	0.570794
35	Salted salmon	5.51791
36	Salted pollock roe	2.94911
37	“Shirasu-boshi”,dried young sardines	2.07595
38	Dried horse mackerel	2.32293
39	“Niboshi”, dried small sardines	0.879096
40	Other salted & dried fish	24.6834
41	“Age-kamaboko”, fried fish-paste patties	4.58909
42	“Chikuwa”, baked fish-paste bars	3.33699
43	“Kamaboko”, steamed fish-paste cakes	4.04752
44	Other fish-paste products	2.27924
45	Bonito fillets & fish flakes, dried	0.167115
46	Pickled fish	4.0323
47	Fish prepared in soy sauce	0.890688
48	Canned fish	8.54283
49	Other Processed Seafood Products, others	0.747811
50	Beef	8.50223
51	Pork	24.9689
52	Chicken	19.3179
53	Mixed ground meat	2.77438
54	Other raw meat	3.28247
55	Ham	5.79045
56	Sausages	7.62455
57	Bacon	2.30355
58	Other processed meat	5.66375
59	Fresh milk	85.7381
60	Milk	0.176871
61	Powdered milk	27.7677
62	Yogurt	0.407728
63	Butter	0.976419
64	Cheese	0.14264
65	Eggs	42.1333
66	Cabbage	123.676
67	Spinach	17.5388
68	Chinese cabbage	53.8569
69	Welsh onions	29.6659
70	Lettuce	43.4422
71	Broccoli	61.3463
72	Bean sprouts	13.8373
73	Other leafy vegetables	114.646
74	Sweet potatoes	20.9127
75	White potatoes	74.945
76	Taros	10.375
77	Radishes	84.0488
78	Carrots	46.3094
79	Burdocks	10.8224
80	Onions	102.058
81	Lotus roots	6.04934
82	Bamboo shoots	3.63207
83	Other root vegetables	16.5243
84	String beans	6.94241
85	Pumpkins	25.1264
86	Cucumbers	48.1229
87	Eggplants	21.2754
88	Tomatoes	92.5775
89	Green peppers	15.0985
90	“Shiitake”, Japanese mushrooms, fresh	7.75335
91	Other mushrooms	70.7505
92	Other vegetables	33.1881
93	Beans	0
94	“Siitake”, Japanese mushrooms, dried	0.217348
95	Dried laver	0
96	“Wakame”, seaweed	0
97	Dried tangle	0
98	Other dried vegetables & seaweeds	0
99	Bean curd	40.8601
100	Fried bean curd	3.90501
101	“Natto”, fermented soybeans	9.20883
102	Other soybean products	0.23015
103	“Konnyaku”, devil's-tongue jelly	9.00606
104	“Umeboshi”, pickled plums	1.19545
105	Pickled radishes	2.43826
106	Pickled chinese cabbage	0.448279
107	Other pickled vegetables	6.46648
108	Tangle prepared in soy sauce	0.982841
109	Other vegetables & seaweeds prepared in soy sauce	0.418526
110	Others	2.81228
111	Apples	83.3585
112	Mandarin oranges	60.3539
113	Grapefruits	6.99117
114	Oranges	5.91725
115	Other citrus fruits	24.9402
116	Pears	25.6786
117	Grapes	11.9642
118	Persimmons	20.0754
119	Peaches	9.7647
120	Watermelons	19.2769
121	Melons	8.76511
122	Strawberries	16.9184
123	Bananas	97.2613
124	Kiwi fruits	10.2134
125	Other fruits	9.76973
126	Oils & fats	0
127	Edible oil	0
128	Margarine	0
129	Salt	15.6981
130	Soy sauce	25.9971
131	“Miso”, soybean paste	17.9503
132	Sugar	11.3522
133	Vinegar	14.02
134	Worcester sauce	5.64201
135	Tomato ketchup	4.84037
136	Mayonnaise & mayonnaise seasoning	7.5338
137	Dressing	5.54713
138	Jam	3.21325
139	Instant curry mix	5.19266
140	Instant dried soup	4.75126
141	Flavour seasonings	2.8065
142	“Furikake”, granular flavour seasonings	1.51232
143	“Tsuyu”& “Tare”, liquid seasonings	31.532
144	Other seasonings	31.1658
145	“Yokan”, sweet bean jelly	0.545927
146	“Manju”, bean-jam cakes	2.0667
147	Other fresh Japanese cakes	14.9879
148	“Kasutera”, sponge cakes	0.70172
149	Cakes	2.4482
150	Jelly	4.36411
151	Pudding	3.10175
152	Other fresh cakes	7.41797
153	“Senbei”, Japanese crackers	7.00857
154	Biscuits	4.14783
155	Fried & salted snack crackers	4.15706
156	Candies	1.56927
157	Chocolate	4.27238
158	Chocolate snacks	2.11394
159	Ice cream & ice sherbet	5.07704
160	Other cakes & candies	25.8175
161	Packed lunch	45.6605
162	“Sushi”, packed	26.6678
163	“Onigiri” & others	7.09082
164	Bread like sandwiches put cooked food between bread	2.91329
165	Other cooked food with rice, bread or noodles	29.1202
166	“Kabayaki”, broiled eels	0.297477
167	Salad	6.34178
168	Croquettes	3.8698
169	Cutlets	1.53203
170	Fried food	9.80018
171	Shao-mais	1.05163
172	Jiao-zi	4.28869
173	“Yakitori”, grilled chickens	1.32985
174	Hamburg steak	1.24132
175	Frozen food	5.27228
176	Food stuff for cooking	4.45145
177	Others	57.961
178	Green tea	0.472408
179	Black tea	0.0806739
180	Other tea leaves	0.140124
181	Tea beverages	21.1238
182	Coffee	0.736196
183	Coffee beverages	19.9731
184	Cocoa & cocoa beverages	0.0476295
185	Fruits & vegetable juice	29.7488
186	Carbonated beverages	13.9441
187	Fermented lactic beverages	2.83057
188	Lactic beverages	1.12261
189	Mineral Water	35.4562
190	Others	17.1259
191	“Sake”	7.11461
192	“Shochu”, distilled spirits	4.37203
193	Beer	12.5902
194	Whisky	0.470527
195	Wine	1.67561
196	Low-malt beer & beer-flavored alcoholic beverages	15.282
197	Other alcoholic beverages	14.9411

## Sheet: Source Data 5
	FW [kg/cap]	Total						Overcooked						Disposal						Leftover
		20s	30s	40s	50s	60s	70s	20s	30s	40s	50s	60s	70s	20s	30s	40s	50s	60s	70s	20s	30s	40s	50s	60s	70s
1	grains	1.24405	1.60579	2.05566	2.22025	2.50027	2.45824	0	0	0	0	0	0	0.352299	0.45345	0.581066	0.626704	0.70561	0.694658	0.893477	1.1536	1.47992	1.59709	1.80294	1.77901
2	fishery and seafoods	0.489098	0.934662	1.34537	1.86005	2.53854	2.68777	0.164668	0.327541	0.478349	0.656925	0.901089	0.956883	0.0676208	0.119409	0.167691	0.234422	0.318241	0.337941	0.257487	0.488446	0.702815	0.971675	1.32762	1.40982
3	meats	0.489697	0.817073	1.08052	1.11056	1.13105	0.947285	0.204324	0.340715	0.451382	0.463474	0.472833	0.39718	0.0817295	0.136286	0.180553	0.18539	0.189133	0.158872	0.204324	0.340715	0.451382	0.463474	0.472833	0.39718
4	dairy products	0.900788	1.48777	1.76744	1.89067	2.25039	2.49859	0.133559	0.204646	0.254103	0.271989	0.3044	0.295478	0.396824	0.67478	0.789881	0.843573	1.03066	1.20208	0.371654	0.609514	0.728031	0.778132	0.922794	1.01672
5	vegetables	5.74632	10.0681	12.5621	15.2464	19.4094	20.4461	4.11155	7.22998	9.00069	10.8501	13.826	14.6013	0.689657	1.19648	1.50888	1.85257	2.36622	2.50226	0.953096	1.64957	2.08502	2.56813	3.2815	3.47094
6	fruits	1.26239	2.51714	3.12576	4.47384	7.1474	8.55478	0.969753	1.93248	2.40405	3.43747	5.5011	6.60377	0.242438	0.483119	0.601013	0.859367	1.37528	1.65094	0.0519511	0.103526	0.128789	0.18415	0.294702	0.353773
7	oils and seasonings	1.22906	1.79528	2.22353	2.47641	2.71392	2.66001	0	0	0	0	0	0	0.184615	0.269503	0.334393	0.372056	0.408437	0.401506	1.04615	1.52718	1.8949	2.10831	2.31448	2.2752
8	confectionery	0.812876	1.05338	1.17741	1.15469	1.18693	1.04286	0	0	0	0	0	0	0.814004	1.05421	1.18046	1.15653	1.19086	1.04941	0	0	0	0	0	0
9	ready meals	2.39601	2.1375	2.47011	2.90632	2.74823	2.5663	0	0	0	0	0	0	0.475971	0.478048	0.582833	0.697429	0.660898	0.63284	1.92336	1.66113	1.89367	2.21353	2.09644	1.94957
10	soft drink	1.70745	1.72133	1.84107	1.91804	1.80225	1.52349	0	0	0	0	0	0	0.488521	0.492195	0.527381	0.548887	0.516635	0.438017	1.2213	1.23049	1.31845	1.37222	1.29159	1.09504
11	alcohols	0.300524	0.462578	0.69237	0.841703	0.925021	0.662276	0	0	0	0	0	0	0.085983	0.132269	0.198332	0.240871	0.265168	0.19041	0.214958	0.330672	0.49583	0.602177	0.662919	0.476024
	FWGHG [kg-CO2eq/cap]	Total						Overcooked						Disposal						Leftover
		20s	30s	40s	50s	60s	70s	20s	30s	40s	50s	60s	70s	20s	30s	40s	50s	60s	70s	20s	30s	40s	50s	60s	70s
1	grains	3.74705	4.83542	6.06075	6.24232	6.72874	6.32087	0	0	0	0	0	0	1.05574	1.35998	1.70394	1.75538	1.89	1.77365	2.69131	3.47544	4.35681	4.48694	4.83874	4.54722
2	fishery and seafoods	2.39181	4.44896	6.3645	8.81799	11.9988	12.7264	0.693991	1.38319	2.01608	2.7717	3.79449	4.0155	0.412408	0.69825	0.971027	1.36144	1.8354	1.95345	1.28541	2.36752	3.3774	4.68485	6.36893	6.75741
3	meats	4.05891	6.78058	8.9787	9.23087	9.40349	7.88013	1.69121	2.82524	3.74113	3.8462	3.91812	3.28339	0.676484	1.1301	1.49645	1.53848	1.56725	1.31336	1.69121	2.82524	3.74113	3.8462	3.91812	3.28339
4	dairy products	1.59572	2.63485	3.09655	3.31619	3.94646	4.38971	0.175003	0.268309	0.332552	0.356311	0.398089	0.385282	0.778572	1.31139	1.51965	1.62723	1.96892	2.26197	0.642146	1.05514	1.24434	1.33265	1.57944	1.74246
5	vegetables	5.96313	10.3973	12.995	15.819	20.1387	21.1843	4.02304	7.07906	8.79736	10.6155	13.5046	14.2205	0.809069	1.38724	1.75214	2.16699	2.76223	2.9003	1.13103	1.93098	2.44546	3.03655	3.87185	4.06349
6	fruits	1.28318	2.5586	3.17725	4.54752	7.26512	8.69568	0.98436	1.96276	2.43734	3.48851	5.57324	6.67066	0.24609	0.490691	0.609335	0.872128	1.39331	1.66767	0.0527336	0.105148	0.130572	0.186885	0.298567	0.357357
7	oils and seasonings	2.69221	3.93248	4.87056	5.42448	5.94473	5.82664	0	0	0	0	0	0	0.403831	0.589872	0.730584	0.813673	0.891709	0.873996	2.28837	3.34261	4.13998	4.61081	5.05302	4.95264
8	confectionery	3.28398	4.25562	4.75669	4.66488	4.79515	4.21312	0	0	0	0	0	0	3.28398	4.25562	4.75669	4.66488	4.79515	4.21312	0	0	0	0	0	0
9	ready meals	11.2894	11.1168	13.4183	16.0282	15.1617	14.4266	0	0	0	0	0	0	3.12762	3.31729	4.12164	4.97065	4.70297	4.52708	8.16174	7.79956	9.29663	11.0575	10.4587	9.89953
10	soft drink	2.16789	2.1194	2.28092	2.49702	2.35642	1.95632	0	0	0	0	0	0	0.619396	0.605544	0.65169	0.713435	0.673262	0.558947	1.54849	1.51386	1.62923	1.78359	1.68316	1.39737
11	alcohols	0.752467	1.15823	1.73359	2.1075	2.31612	1.65824	0	0	0	0	0	0	0.214991	0.330922	0.495312	0.602143	0.661748	0.473783	0.537476	0.827305	1.23828	1.50536	1.65437	1.18446

## Sheet: Source Data 6
		FW
		[Mt]
1	Rice	0.0702615
2	Bread	0.0536169
3	Noodles	0.0363016
4	Other grains	0.0131938
5	Fresh Seafood	0.0813421
6	Salted and dried seafood	0.0384284
7	Fish paste products	0.0142528
8	Other processed seafood products	0.0143807
9	Fresh Meat	0.058846
10	Processed meat	0.0213823
11	Milk	0.0857381
12	Dairy products	0.0294714
13	Eggs	0.0421333
14	Fresh vegetables	1.15452
15	Dried foods and seaweed	0.000217348
16	Processed soybeans	0.0542041
17	Other processed vegetables and seaweed	0.0237682
18	Fresh fruits	0.411249
19	Processed fruits	0
20	Fats and oils	0
21	Seasonings	0.188755
22	Confectionery	0.0897979
23	Staple foods	0.111453
24	Other prepared foods	0.0974375
25	Tea	0.021817
26	Coffee and Cocoa	0.0207569
27	Other beverages	0.100228
28	Alcoholic beverages	0.056446

## Sheet: Source Data 7
FW [Mt]	2015	2016	2017	2018	2019	2020	2021	2022	2023	2024	2025	2030	2035	2040
20s	0.0989766	0.0979362	0.0971106	0.096509	0.0962017	0.0961195	0.0960092	0.0958277	0.0956055	0.0950115	0.0940816	0.0885443	0.0835193	0.0784933
30s	0.301663	0.296043	0.290509	0.284867	0.279382	0.273991	0.269312	0.264978	0.26028	0.256425	0.25355	0.248397	0.242604	0.22821
40s	0.504103	0.517602	0.518152	0.517256	0.51352	0.506995	0.496647	0.484361	0.471066	0.457772	0.446469	0.397938	0.366675	0.360549
50s	0.500957	0.498295	0.510093	0.520444	0.530375	0.542856	0.557168	0.573425	0.589034	0.602707	0.608769	0.610598	0.536384	0.479061
60s	0.687103	0.693633	0.66691	0.63864	0.612049	0.592354	0.577978	0.568607	0.564972	0.566429	0.572194	0.619584	0.697385	0.689935
70s	0.797198	0.811452	0.852043	0.893789	0.933328	0.962902	0.98452	1.00357	1.01795	1.02848	1.03632	1.05001	1.04306	1.0564
Total	2.89	2.91496	2.93482	2.95151	2.96486	2.97522	2.98163	2.99077	2.99891	3.00682	3.01138	3.01508	2.96963	2.89264
FWGHG [Mt-CO2eq]	2015	2016	2017	2018	2019	2020	2021	2022	2023	2024	2025	2030	2035	2040
20s	0.234188	0.231726	0.229773	0.228349	0.227622	0.227428	0.227166	0.226737	0.226211	0.224806	0.222606	0.209504	0.197614	0.185722
30s	0.665091	0.652701	0.6405	0.62806	0.615967	0.604083	0.593767	0.58421	0.573853	0.565354	0.559014	0.547653	0.534882	0.503146
40s	1.12534	1.15547	1.1567	1.1547	1.14636	1.1318	1.10869	1.08127	1.05159	1.02191	0.996678	0.888341	0.818551	0.804875
50s	1.09209	1.08629	1.11201	1.13457	1.15622	1.18343	1.21463	1.25007	1.2841	1.3139	1.32712	1.33111	1.16932	1.04436
60s	1.3951	1.40836	1.3541	1.2967	1.24271	1.20272	1.17353	1.1545	1.14712	1.15008	1.16178	1.25801	1.41597	1.40085
70s	1.54562	1.57325	1.65195	1.73289	1.80955	1.86689	1.9088	1.94574	1.97362	1.99403	2.00923	2.03578	2.0223	2.04816
Total	6.05742	6.1078	6.14503	6.17527	6.19843	6.21634	6.22659	6.24253	6.25649	6.27008	6.27643	6.27039	6.15864	5.9871

## Sheet: Source Data 8
FW [Mt]	20s														30s														40s														50s
	2015	2016	2017	2018	2019	2020	2021	2022	2023	2024	2025	2030	2035	2040	2015	2016	2017	2018	2019	2020	2021	2022	2023	2024	2025	2030	2035	2040	2015	2016	2017	2018	2019	2020	2021	2022	2023	2024	2025	2030	2035	2040	2015	2016	2017	2018	2019	2020	2021
Grains	7.4273	7.34923	7.28728	7.24213	7.21907	7.21291	7.20462	7.19101	7.17433	7.12976	7.05998	6.64445	6.26737	5.89022	19.6908	19.324	18.9627	18.5944	18.2364	17.8846	17.5792	17.2962	16.9896	16.7379	16.5503	16.2139	15.8358	14.8962	34.1536	35.0682	35.1054	35.0447	34.7916	34.3495	33.6484	32.8161	31.9153	31.0146	30.2488	26.9608	24.8427	24.4277	30.8112	30.6474	31.3731	32.0097	32.6205	33.3882	34.2684
Fishery and seafoods	2.92004	2.88934	2.86499	2.84724	2.83817	2.83575	2.83249	2.82714	2.82058	2.80306	2.77563	2.61226	2.46401	2.31573	11.4612	11.2477	11.0374	10.8231	10.6147	10.4099	10.2321	10.0674	9.88892	9.74246	9.63322	9.43744	9.21736	8.67047	22.3525	22.9511	22.9755	22.9358	22.7701	22.4808	22.022	21.4772	20.8876	20.2982	19.797	17.6451	16.2588	15.9872	25.8125	25.6754	26.2833	26.8166	27.3283	27.9714	28.7089
Meats	2.92362	2.89289	2.8685	2.85073	2.84165	2.83923	2.83597	2.83061	2.82404	2.8065	2.77903	2.61547	2.46704	2.31857	10.0193	9.83262	9.64882	9.46143	9.27925	9.10021	8.94481	8.80084	8.64481	8.51678	8.42128	8.25013	8.05774	7.57966	17.9522	18.4329	18.4525	18.4206	18.2875	18.0552	17.6866	17.2491	16.7756	16.3022	15.8997	14.1714	13.0581	12.8399	15.4117	15.3298	15.6927	16.0112	16.3167	16.7007	17.141
Dairy products	5.37794	5.3214	5.27655	5.24386	5.22716	5.2227	5.2167	5.20684	5.19477	5.16249	5.11197	4.81109	4.53806	4.26497	18.2437	17.9038	17.5691	17.2279	16.8962	16.5702	16.2872	16.0251	15.741	15.5078	15.3339	15.0223	14.672	13.8015	29.3649	30.1513	30.1833	30.1311	29.9135	29.5334	28.9306	28.215	27.4405	26.6661	26.0076	23.1807	21.3595	21.0027	26.2375	26.0981	26.716	27.2581	27.7783	28.432	29.1815
Vegetables	34.3071	33.9464	33.6603	33.4517	33.3452	33.3167	33.2785	33.2156	33.1386	32.9327	32.6104	30.691	28.9493	27.2072	123.459	121.159	118.894	116.585	114.341	112.134	110.22	108.446	106.523	104.945	103.769	101.66	99.2889	93.3979	208.711	214.3	214.528	214.157	212.61	209.909	205.624	200.538	195.033	189.529	184.849	164.757	151.813	149.277	211.58	210.455	215.438	219.81	224.004	229.276	235.32
Fruits	7.5368	7.45757	7.39471	7.3489	7.3255	7.31924	7.31084	7.29702	7.2801	7.23487	7.16406	6.74241	6.35977	5.97705	30.8662	30.2912	29.7249	29.1477	28.5864	28.0349	27.5561	27.1126	26.6319	26.2375	25.9433	25.416	24.8233	23.3505	51.9327	53.3234	53.38	53.2877	52.9029	52.2307	51.1646	49.8989	48.5292	47.1597	45.9952	40.9956	37.7749	37.1438	62.085	61.755	63.2172	64.5	65.7307	67.2776	69.0513
Oils and seasonings	7.33781	7.26067	7.19947	7.15487	7.13209	7.126	7.11781	7.10436	7.08789	7.04385	6.97491	6.56439	6.19185	5.81924	22.0144	21.6043	21.2004	20.7887	20.3884	19.995	19.6536	19.3373	18.9944	18.7131	18.5033	18.1272	17.7045	16.6541	36.9426	37.932	37.9722	37.9066	37.6328	37.1546	36.3963	35.4959	34.5216	33.5474	32.719	29.1625	26.8714	26.4225	34.366	34.1834	34.9928	35.7028	36.3841	37.2403	38.2221
Confectionery	4.85308	4.80207	4.76159	4.73209	4.71702	4.71299	4.70758	4.69868	4.68779	4.65866	4.61307	4.34156	4.09517	3.84873	12.917	12.6764	12.4394	12.1978	11.9629	11.7321	11.5318	11.3462	11.145	10.98	10.8568	10.6362	10.3882	9.7718	19.562	20.0858	20.1072	20.0724	19.9274	19.6742	19.2726	18.7959	18.2799	17.7641	17.3254	15.4422	14.229	13.9913	16.024	15.9388	16.3162	16.6473	16.965	17.3642	17.822
Ready meals	14.3048	14.1544	14.0351	13.9482	13.9038	13.8919	13.8759	13.8497	13.8176	13.7318	13.5974	12.7971	12.0708	11.3444	26.2109	25.7226	25.2417	24.7515	24.2749	23.8066	23.4	23.0234	22.6152	22.2803	22.0304	21.5827	21.0794	19.8287	41.0394	42.1384	42.1832	42.1102	41.8061	41.2749	40.4324	39.4322	38.3498	37.2676	36.3474	32.3965	29.8513	29.3526	40.3319	40.1176	41.0674	41.9008	42.7003	43.7052	44.8574
Soft drink	10.1939	10.0868	10.0018	9.93979	9.90815	9.89969	9.88832	9.86963	9.84674	9.78557	9.68979	9.11949	8.60194	8.0843	21.1076	20.7144	20.3272	19.9324	19.5486	19.1714	18.844	18.5407	18.212	17.9423	17.7411	17.3806	16.9752	15.9681	30.5882	31.4074	31.4407	31.3863	31.1597	30.7637	30.1358	29.3904	28.5836	27.777	27.0911	24.1463	22.2493	21.8776	26.6173	26.4759	27.1027	27.6527	28.1804	28.8435	29.604
Alcohols	1.7942	1.77534	1.76038	1.74947	1.7439	1.74241	1.74041	1.73712	1.73309	1.72233	1.70547	1.60509	1.514	1.42289	5.67231	5.56664	5.46258	5.35649	5.25335	5.15199	5.06401	4.98251	4.89417	4.82169	4.76762	4.67073	4.56181	4.29114	11.5033	11.8114	11.8239	11.8034	11.7182	11.5693	11.3332	11.0528	10.7494	10.4461	10.1881	9.0807	8.36729	8.2275	11.6806	11.6185	11.8936	12.135	12.3665	12.6575	12.9912
FWGHG [Mt-CO2eq]	20s														30s														40s														50s
	2015	2016	2017	2018	2019	2020	2021	2022	2023	2024	2025	2030	2035	2040	2015	2016	2017	2018	2019	2020	2021	2022	2023	2024	2025	2030	2035	2040	2015	2016	2017	2018	2019	2020	2021	2022	2023	2024	2025	2030	2035	2040	2015	2016	2017	2018	2019	2020	2021
Grains	0.0223709	0.0221357	0.0219491	0.0218131	0.0217437	0.0217251	0.0217002	0.0216591	0.0216089	0.0214747	0.0212645	0.0200129	0.0188772	0.0177412	0.0592938	0.0581892	0.0571014	0.0559925	0.0549143	0.0538548	0.0529352	0.0520832	0.0511598	0.0504021	0.0498369	0.0488241	0.0476855	0.0448562	0.100696	0.103392	0.103502	0.103323	0.102577	0.101273	0.0992063	0.0967522	0.0940964	0.091441	0.0891831	0.079489	0.0732442	0.0720205	0.0866269	0.0861665	0.0882066	0.0899965	0.0917138	0.0938721	0.096347
Fishery and seafoods	0.0142797	0.0141296	0.0140105	0.0139237	0.0138794	0.0138675	0.0138516	0.0138254	0.0137934	0.0137077	0.0135735	0.0127746	0.0120496	0.0113245	0.0545549	0.0535386	0.0525378	0.0515174	0.0505255	0.0495506	0.0487045	0.0479206	0.047071	0.0463738	0.0458538	0.0449219	0.0438743	0.0412712	0.105742	0.108574	0.108689	0.108501	0.107718	0.106349	0.104178	0.101601	0.0988123	0.0960239	0.0936528	0.0834729	0.0769151	0.0756301	0.12237	0.12172	0.124602	0.12713	0.129556	0.132605	0.136101
Meats	0.0242327	0.023978	0.0237759	0.0236286	0.0235533	0.0235332	0.0235062	0.0234618	0.0234074	0.0232619	0.0230343	0.0216786	0.0204483	0.0192177	0.0831462	0.0815972	0.0800719	0.0785168	0.077005	0.0755192	0.0742296	0.0730349	0.07174	0.0706775	0.069885	0.0684647	0.0668681	0.0629007	0.149176	0.15317	0.153333	0.153068	0.151962	0.150032	0.146969	0.143334	0.139399	0.135465	0.13212	0.117759	0.108508	0.106695	0.1281	0.127419	0.130436	0.133083	0.135622	0.138814	0.142474
Dairy products	0.00952687	0.00942672	0.00934726	0.00928935	0.00925978	0.00925187	0.00924124	0.00922378	0.00920239	0.00914522	0.00905571	0.00852272	0.00803905	0.00755527	0.0323095	0.0317076	0.0311149	0.0305106	0.0299231	0.0293458	0.0288447	0.0283804	0.0278772	0.0274644	0.0271564	0.0266045	0.0259841	0.0244424	0.0514472	0.052825	0.0528811	0.0527896	0.0524084	0.0517424	0.0506863	0.0494325	0.0480756	0.0467189	0.0455653	0.0406124	0.0374218	0.0367966	0.0460199	0.0457753	0.0468591	0.04781	0.0487223	0.0498689	0.0511836
Vegetables	0.0356015	0.0352272	0.0349303	0.0347139	0.0346033	0.0345738	0.0345341	0.0344688	0.0343889	0.0341752	0.0338408	0.031849	0.0300415	0.0282337	0.127496	0.12512	0.122781	0.120397	0.118079	0.1158	0.113823	0.111991	0.110005	0.108376	0.107161	0.104983	0.102535	0.0964513	0.215903	0.221685	0.221921	0.221537	0.219937	0.217142	0.21271	0.207448	0.201754	0.196061	0.191219	0.170434	0.157044	0.154421	0.219526	0.218359	0.223529	0.228065	0.232417	0.237886	0.244158
Fruits	0.00766094	0.0075804	0.00751651	0.00746994	0.00744616	0.0074398	0.00743125	0.00741721	0.00740001	0.00735404	0.00728206	0.00685346	0.00646452	0.0060755	0.0313746	0.0307901	0.0302145	0.0296277	0.0290573	0.0284966	0.02801	0.0275592	0.0270706	0.0266696	0.0263706	0.0258347	0.0252322	0.0237351	0.052788	0.0542017	0.0542592	0.0541654	0.0537742	0.0530909	0.0520073	0.0507208	0.0493285	0.0479365	0.0467528	0.0416708	0.0383971	0.0377556	0.0631076	0.0627721	0.0642584	0.0655624	0.0668134	0.0683857	0.0701886
Oils and seasonings	0.0160732	0.0159042	0.0157701	0.0156724	0.0156225	0.0156092	0.0155913	0.0155618	0.0155257	0.0154293	0.0152783	0.014379	0.013563	0.0127468	0.0482217	0.0473233	0.0464387	0.0455368	0.04466	0.0437983	0.0430504	0.0423575	0.0416065	0.0409903	0.0405307	0.039707	0.038781	0.03648	0.0809214	0.0830884	0.0831766	0.0830328	0.0824331	0.0813857	0.0797245	0.0777524	0.0756181	0.0734842	0.0716696	0.0638793	0.0588607	0.0578774	0.0752774	0.0748773	0.0766502	0.0782056	0.0796979	0.0815734	0.083724
Confectionery	0.0196062	0.0194001	0.0192366	0.0191174	0.0190566	0.0190403	0.0190184	0.0189825	0.0189384	0.0188208	0.0186366	0.0175397	0.0165443	0.0155487	0.0521841	0.0512119	0.0502546	0.0492786	0.0483297	0.0473973	0.0465879	0.045838	0.0450254	0.0443585	0.0438611	0.0429697	0.0419677	0.0394776	0.0790294	0.0811458	0.081232	0.0810915	0.0805058	0.0794829	0.0778606	0.0759345	0.0738501	0.0717661	0.069994	0.0623858	0.0574846	0.0565242	0.0647362	0.0643921	0.0659167	0.0672543	0.0685377	0.0701506	0.072
Ready meals	0.0674004	0.0666919	0.0661297	0.06572	0.0655108	0.0654548	0.0653797	0.0652561	0.0651048	0.0647003	0.0640671	0.0602963	0.0568744	0.0534518	0.136319	0.13378	0.131279	0.128729	0.126251	0.123815	0.1217	0.119742	0.117619	0.115877	0.114577	0.112249	0.109631	0.103126	0.222936	0.228907	0.22915	0.228753	0.227101	0.224216	0.219639	0.214206	0.208326	0.202447	0.197448	0.175986	0.16216	0.159451	0.222428	0.221246	0.226484	0.23108	0.23549	0.241031	0.247386
Soft drink	0.0129428	0.0128068	0.0126988	0.0126202	0.01258	0.0125692	0.0125548	0.0125311	0.012502	0.0124243	0.0123027	0.0115786	0.0109215	0.0102643	0.025989	0.0255048	0.025028	0.024542	0.0240694	0.023605	0.0232019	0.0228285	0.0224238	0.0220916	0.0218439	0.0214	0.0209009	0.0196608	0.037896	0.0389108	0.0389522	0.0388848	0.038604	0.0381135	0.0373355	0.036412	0.0354124	0.0344131	0.0335634	0.0299151	0.0275649	0.0271044	0.034652	0.0344679	0.035284	0.036	0.0366869	0.0375502	0.0385402
Alcohols	0.00449242	0.0044452	0.00440773	0.00438042	0.00436648	0.00436275	0.00435774	0.0043495	0.00433941	0.00431245	0.00427025	0.00401891	0.00379084	0.00356271	0.0142026	0.013938	0.0136775	0.0134119	0.0131536	0.0128998	0.0126795	0.0124755	0.0122543	0.0120728	0.0119374	0.0116948	0.0114221	0.0107444	0.0288026	0.0295739	0.0296053	0.0295541	0.0293407	0.0289679	0.0283766	0.0276746	0.026915	0.0261554	0.0255096	0.0227367	0.0209505	0.0206005	0.0292465	0.0290911	0.0297799	0.0303842	0.0309639	0.0316926	0.0325282
[truncated: 35 more columns]

## Sheet: Source Data 9
FW ratio change
FW [kt/year]	Grains	Fishery and seafoods	Meats	Dairy products	Vegetables	Fruits	Oils and seasonings	Confectionary	Ready meals	Soft drink	Alcohols	Total
Mean	170.931	153.08	112.098	133.165	1166.14	416.932	195.465	59.2262	238.138	175.62	69.2073	2890
Lower bound	169.839	151.555	110.307	131.193	1157.92	413.028	194.236	57.1327	234.189	171.082	67.431	2857.91
Upper bound	172.024	154.605	113.89	135.137	1174.35	420.837	196.694	61.3198	242.087	180.157	70.9836	2922.09
FWGHG [kt-CO2eq/year]	Grains	Fishery and seafoods	Meats	Dairy products	Vegetables	Fruits	Oils and seasonings	Confectionary	Ready meals	Soft drink	Alcohols	Total
Mean	475.192	722.622	924.856	233.122	1208.44	491.981	442.388	237.895	1206.81	224.331	175.87	6343.51
Lower bound	472.124	715.398	910.093	229.571	1199.53	485.461	439.207	229.365	1189.22	218.641	171.409	6260.02
Upper bound	478.26	729.845	939.619	236.672	1217.35	498.502	445.569	246.424	1224.4	230.022	180.332	6427
Inedible ratio change
FW [kt/year]	Grains	Fishery and seafoods	Meats	Dairy products	Vegetables	Fruits	Oils and seasonings	Confectionary	Ready meals	Soft drink	Alcohols	Total
Mean	176.676	144.219	78.9575	160.34	1212.33	417.707	192.35	91.5084	212.869	145.522	57.5212	2890
Lower bound	176.545	143.157	78.7168	160.221	1207.15	416.781	192.208	91.4405	212.711	145.414	57.4785	2881.82
Upper bound	176.808	145.281	79.1982	160.459	1217.51	418.633	192.493	91.5764	213.027	145.63	57.564	2898.18
FWGHG [kt-CO2eq/year]	Grains	Fishery and seafoods	Meats	Dairy products	Vegetables	Fruits	Oils and seasonings	Confectionary	Ready meals	Soft drink	Alcohols	Total
Mean	492.044	689.64	665.111	281.814	1259.19	423.434	421.503	369.837	1155.78	185.391	144.082	6087.82
Lower bound	491.68	685.339	663.823	281.605	1254.4	422.602	421.19	369.562	1154.92	185.253	143.975	6074.35
Upper bound	492.409	693.941	666.398	282.023	1263.98	424.266	421.815	370.111	1156.63	185.528	144.189	6101.29

[truncated: 1 more sheets: Source Data 10]
